# Supplementary material for: Spatiotemporal analysis of the burden of lower respiratory infections in the older adult population due to air pollution: trends from 1990 to 2021 and predictions for the next 30 years
Source: Front Public Health. 2025 Apr 2;13:1554694. doi: 10.3389/fpubh.2025.1554694 (PMC12000020; doi:10.3389/fpubh.2025.1554694)
Supplement: Supplementary file 1 [file Data_Sheet_1.zip]

Archive with 4 entries (3 files):
- Supplementary materials/
- Supplementary materials/suptable1.xlsx
- Supplementary materials/suptable2.xlsx
- Supplementary materials/suptable3.xlsx
