# Supplementary material for: Spatiotemporal analysis of the burden of lower respiratory infections in the older adult population due to air pollution: trends from 1990 to 2021 and predictions for the next 30 years
Source: Front Public Health. 2025 Apr 2;13:1554694. doi: 10.3389/fpubh.2025.1554694 (PMC12000020; doi:10.3389/fpubh.2025.1554694)
Supplement: Supplementary file 1 [file Data_Sheet_1.zip › Supplementary materials/suptable1.xlsx]

## Sheet: Sheet1
	Ambient particulate matter pollution		Household air pollution from solid fuels		Secondhand smoke
location	ASMR	ASDR	ASMR	ASDR	ASMR	ASDR
Afghanistan	18.32 (2.86, 35.11)	296.16 (47.57, 569.99)	105.81 (17.3, 193.78)	1739.32 (280.79, 3209.31)	18.42 (5.2, 36.18)	303.42 (84.79, 598.37)
Albania	9.42 (1.18, 19.71)	123.23 (15.25, 257.4)	3.29 (0.1, 12.6)	42.64 (1.3, 164.81)	6.72 (2.12, 12.81)	85.09 (26.68, 162.29)
Algeria	25.53 (3.26, 48.79)	321.1 (40.62, 616.98)	0.05 (0, 0.27)	0.59 (0.01, 3.41)	12.16 (3.7, 23.13)	156.76 (47.7, 297.13)
American Samoa	8.41 (0.32, 22.98)	120.15 (4.53, 328.98)	2.34 (0.01, 13.87)	32.96 (0.16, 195.83)	21.39 (6.55, 39.45)	300.71 (91.54, 557.84)
Andorra	2.79 (0.28, 6.31)	34.67 (3.55, 78.91)	0 (0, 0)	0 (0, 0.01)	1.3 (0.34, 2.74)	17.37 (4.53, 36.77)
Angola	72.12 (8.16, 156.47)	1162.97 (132.98, 2537.06)	70.39 (8.06, 168.7)	1128.61 (131.96, 2717.43)	14.46 (4.14, 28.54)	238.06 (67.67, 471.95)
Antigua and Barbuda	33.8 (3.88, 70.86)	471.75 (54.33, 988.06)	0.14 (0, 1.18)	1.86 (0, 16.18)	8.15 (2.44, 15.5)	113.56 (33.74, 215.4)
Argentina	46.29 (5.29, 93.74)	658.55 (75.44, 1330.4)	0.85 (0, 7.08)	11.92 (0.03, 100.81)	20.53 (6.16, 37.6)	304.47 (91.95, 554.4)
Armenia	29.41 (3.67, 52.84)	418.3 (52.38, 751.54)	1.36 (0.07, 5.46)	18.89 (0.94, 76.46)	12.75 (4.05, 22)	175.15 (55.52, 301.64)
Australia	3.43 (0.37, 6.9)	39.69 (4.26, 79.96)	0 (0, 0.01)	0.02 (0, 0.16)	1.12 (0.32, 2.19)	14.05 (4.05, 27.39)
Austria	3.67 (0.41, 6.95)	47.41 (5.34, 89.89)	0 (0, 0.01)	0.01 (0, 0.07)	1.22 (0.35, 2.33)	17.86 (5.18, 33.77)
Azerbaijan	9.66 (1, 20.27)	157.25 (16.35, 330.29)	0.43 (0, 2.75)	6.87 (0.04, 44.53)	5.41 (1.65, 10.21)	86.54 (26.66, 163.83)
Bahamas	24.73 (2.38, 55.09)	352.36 (34.12, 792.53)	0.07 (0, 0.52)	0.95 (0, 7.33)	6.05 (1.72, 11.62)	85.79 (24.57, 164.85)
Bahrain	42.13 (5.76, 78.21)	565.47 (78.84, 1050.31)	0.01 (0, 0.05)	0.09 (0, 0.65)	10.26 (2.96, 19.81)	137.84 (39.3, 267.48)
Bangladesh	11.19 (1.38, 23.71)	165.98 (20.63, 353.77)	46.5 (6.24, 89.95)	691.38 (93.52, 1346.41)	11.97 (3.65, 22.76)	177.85 (53.95, 340.47)
Barbados	34.94 (4.49, 68.73)	459.45 (59.7, 906.57)	0.02 (0, 0.19)	0.32 (0, 2.43)	3.6 (0.99, 6.94)	49.4 (13.65, 95.08)
Belarus	2.39 (0.26, 4.6)	50.71 (5.55, 97.94)	0.01 (0, 0.11)	0.26 (0, 2.18)	0.84 (0.25, 1.54)	17.57 (5.27, 31.97)
Belgium	11.02 (1.24, 21.04)	142.62 (16.03, 271.69)	0 (0, 0.01)	0.02 (0, 0.19)	3.14 (0.92, 6.16)	43.95 (13.02, 85.57)
Belize	37.69 (4.83, 80.91)	535.87 (68.38, 1149)	9.59 (0.66, 29.46)	135.45 (9.28, 416.51)	8.95 (2.67, 16.68)	124.88 (37.52, 231.64)
Benin	36.17 (4.97, 75.71)	573.91 (79.05, 1215.27)	164.06 (25.32, 293.37)	2575.1 (395.49, 4641.58)	11.93 (3.44, 23.29)	191.42 (55.09, 377.37)
Bermuda	3.74 (0.18, 9.23)	48.44 (2.36, 119.66)	0.01 (0, 0.03)	0.09 (0, 0.43)	3.92 (1.1, 7.62)	50.22 (14.17, 97.21)
Bhutan	26.21 (3.23, 56.63)	392.39 (49.22, 849.43)	8.44 (0.64, 27.61)	126.6 (9.76, 412.7)	7.71 (2.04, 16.31)	115.26 (30.29, 244.64)
Bolivia (Plurinational State of)	58.25 (7.62, 123)	841.79 (110.92, 1778.9)	32.05 (3.28, 80.87)	460.21 (46.69, 1159.73)	16.44 (4.77, 33.71)	239.41 (69.25, 494.77)
Bosnia and Herzegovina	7.21 (0.9, 14.62)	109.19 (13.53, 221.09)	2.46 (0.1, 9.32)	36.88 (1.43, 139.41)	3.25 (0.99, 6.31)	48.64 (14.58, 94.17)
Botswana	59.22 (7.06, 123.35)	960.76 (117.07, 1998.98)	13.67 (0.12, 74.47)	218.64 (2.01, 1194.85)	27.38 (8.15, 52.76)	448.13 (134.48, 857.84)
Brazil	22.34 (2.57, 43.61)	324.08 (37.36, 631.12)	3.41 (0.26, 11.8)	48.88 (3.67, 170.95)	11.12 (3.38, 20.22)	164.34 (50.33, 299.2)
Brunei Darussalam	11.13 (0.72, 28.18)	149.73 (9.78, 380.63)	0.01 (0, 0.02)	0.1 (0, 0.33)	7.63 (2.19, 14.84)	105.86 (30.41, 205.29)
Bulgaria	10.24 (1.25, 18.88)	162.39 (19.81, 298.56)	0.76 (0, 5.04)	11.81 (0.03, 78.31)	4.4 (1.36, 8.06)	70.41 (22.04, 129.48)
Burkina Faso	42.12 (5.74, 85.29)	669.94 (91.07, 1364.63)	204 (31.65, 355.17)	3208.37 (491.83, 5653.39)	29.65 (8.29, 57.55)	473.55 (133.63, 920.18)
Burundi	19.12 (2.78, 41.52)	307.32 (44.58, 667.82)	249.85 (40.21, 443.23)	3974.53 (650.8, 7049.14)	11.34 (3.35, 22.1)	197.93 (58.76, 384.45)
Cabo Verde	88.38 (10.44, 171.74)	1333.38 (155.2, 2606.87)	31.16 (3.14, 83.25)	462.25 (47.21, 1236.44)	16.28 (4.78, 32.34)	252.29 (72.83, 510.16)
Cambodia	31.33 (3.91, 68.75)	471 (58.82, 1040.97)	174.66 (26.65, 324.29)	2577.99 (396.15, 4827.69)	53.23 (15.28, 99.42)	755.82 (218.3, 1408.49)
Cameroon	44.65 (5.22, 99.63)	722.44 (85.13, 1618.78)	141.22 (19.84, 278.85)	2259.92 (318.75, 4509.31)	15.9 (4.38, 31.72)	257.86 (70.42, 518.94)
Canada	1.94 (0.19, 4.62)	24.52 (2.41, 58.3)	0 (0, 0)	0.01 (0, 0.04)	1.58 (0.44, 3.03)	22.52 (6.37, 42.76)
Central African Republic	33.8 (4.58, 69.71)	580.24 (77.25, 1194.15)	343.98 (57.41, 617.79)	5816.06 (970.48, 10448.59)	26.36 (7.43, 53.15)	449.51 (126.12, 900.85)
Chad	52.12 (5.87, 105.84)	862.61 (97.56, 1751.8)	225.97 (37.22, 402.77)	3713.18 (607.45, 6686.91)	22.12 (6.13, 42.94)	370.05 (102.76, 719.64)
Chile	20.33 (2.42, 38.28)	260.45 (31.06, 487.39)	0.81 (0, 6.82)	10.29 (0.01, 87.21)	10.01 (3.08, 18.04)	127.06 (38.89, 228.4)
China	20.39 (2.66, 37.07)	249.41 (32.74, 450.98)	4.57 (0.32, 14.88)	57.03 (4.09, 185.23)	9.27 (3.02, 16.89)	112.07 (36.35, 203.57)
Colombia	9.85 (1.05, 19.18)	152.67 (16.28, 298.24)	1.12 (0.02, 5.59)	17.26 (0.32, 86.08)	3.98 (1.19, 7.44)	60.71 (18.07, 113.48)
Comoros	9.52 (1.22, 20.34)	148.93 (19.39, 318.27)	156.26 (22.73, 294.9)	2443.11 (356.05, 4628.24)	30.93 (8.94, 61.2)	488.13 (141.86, 965.68)
Congo	63.8 (7.34, 139.95)	1014.57 (117.64, 2242.22)	103.79 (12.94, 226.24)	1646.27 (206.29, 3611.62)	21.61 (5.91, 42.89)	355.11 (97.84, 705.56)
Cook Islands	8.86 (0, 25.64)	124.6 (0, 362.74)	0.36 (0, 3.47)	4.96 (0, 48.24)	24.61 (7.6, 45.65)	342.74 (105.01, 639.04)
Costa Rica	8.66 (1.03, 16.55)	128.2 (15.04, 245.19)	0.6 (0, 3.73)	8.78 (0.07, 55.2)	3.39 (0.99, 6.19)	50.3 (14.91, 92.21)
Croatia	8.39 (0.96, 15.54)	115.4 (13.22, 214.43)	0.16 (0, 1.25)	2.11 (0, 17.13)	5.62 (1.76, 10.02)	75.35 (23.52, 134.66)
Cuba	40.18 (4.29, 79.68)	566.86 (60.33, 1125.67)	1.63 (0.1, 6.69)	22.8 (1.4, 93.27)	16.92 (5.32, 31.03)	232.05 (72.32, 425.75)
Cyprus	9.15 (0.95, 17.35)	103.64 (10.98, 196.61)	0 (0, 0.02)	0.03 (0, 0.26)	3.27 (0.89, 6.46)	38.1 (10.56, 74.52)
Czechia	13.53 (1.64, 24.68)	195.23 (23.47, 355.99)	0.03 (0, 0.28)	0.43 (0, 3.91)	6.63 (1.95, 12.28)	93.39 (27.3, 174.05)
Côte d'Ivoire	51.7 (5.97, 109.27)	830.93 (95.79, 1777.13)	135.56 (18.67, 265.7)	2150.23 (295.73, 4280.96)	28.57 (8.2, 54.28)	458.97 (129.92, 882.37)
Democratic People's Republic of Korea	7.27 (0.96, 14.87)	99.84 (13.09, 203.46)	56.21 (8.2, 105.55)	753.83 (109.81, 1404.13)	14.98 (4.52, 28.86)	198.71 (60.18, 381.79)
Democratic Republic of the Congo	25.42 (3.36, 53.8)	416.15 (55.15, 883.38)	287.27 (47.08, 546.62)	4648.14 (766.89, 8868.2)	28.64 (8.55, 59.2)	455.16 (135.48, 930.23)
Denmark	8.55 (0.95, 17.1)	103.42 (11.49, 206.7)	0 (0, 0.01)	0.01 (0, 0.08)	2.87 (0.82, 5.65)	37.49 (10.76, 73.15)
Djibouti	87.4 (10.31, 177.59)	1379.77 (165.01, 2819.1)	55.83 (7.09, 125.11)	870.6 (111.19, 1954.9)	46.64 (13.97, 86.4)	728.99 (219.26, 1348.7)
Dominica	28.91 (3.11, 63.94)	412.33 (45.04, 908.58)	3.64 (0.15, 14.61)	50.55 (2.1, 204.37)	7.47 (2.12, 14.85)	106.25 (30.23, 212.14)
Dominican Republic	16.53 (1.6, 36.94)	231.15 (22.56, 518.63)	1.1 (0.01, 7.19)	15.18 (0.17, 98.66)	4.73 (1.41, 9.42)	64.56 (19.23, 129.01)
Ecuador	30.72 (3.88, 60.31)	404.11 (51.75, 797.61)	3.04 (0.1, 12.81)	39.57 (1.28, 167.77)	7.91 (2.35, 14.72)	103.18 (30.69, 192.49)
Egypt	74.71 (9.26, 133.74)	1170.44 (145.57, 2099.51)	0.12 (0, 0.58)	1.81 (0.04, 9.25)	18.31 (5.47, 34.47)	289.3 (86.4, 543.61)
El Salvador	19.75 (2.53, 43.07)	299.07 (39.46, 658.63)	8.34 (0.67, 24.47)	125.97 (10.32, 370.11)	5.4 (1.54, 10.45)	83.49 (23.4, 161.38)
Equatorial Guinea	119.02 (12.96, 242.75)	1857.63 (206.47, 3823.78)	3.23 (0, 31.76)	50.59 (0.01, 504.4)	35.74 (10.24, 70.55)	566.15 (159.9, 1113.75)
Eritrea	51.22 (7.03, 116.99)	826.37 (111.18, 1895.29)	274.51 (42.32, 562.03)	4372.32 (674.48, 8966.38)	28.18 (7.66, 64.74)	476.93 (128.71, 1103)
Estonia	1.47 (0.14, 3.5)	25.19 (2.36, 60.08)	0.08 (0, 0.79)	1.31 (0, 13.21)	1.69 (0.5, 3.19)	29.47 (8.76, 55.45)
Eswatini	51.96 (6.09, 121.43)	949.39 (110.66, 2230.93)	56.79 (4.69, 156.61)	1015.32 (81.35, 2825.66)	18.93 (5.36, 37.56)	350.07 (99.39, 691.02)
Ethiopia	19.74 (2.75, 35.97)	308.38 (43.44, 562.59)	172.06 (26.15, 283.01)	2660.24 (406.73, 4388.46)	10.52 (3.18, 20.41)	177.99 (53.96, 344.38)
Fiji	14.68 (1.19, 39.41)	215.09 (17.62, 582.17)	12.07 (0.71, 35.88)	174.25 (10.38, 521.83)	15.84 (4.95, 29.9)	223.47 (68.95, 422.84)
Finland	0.59 (0.04, 1.71)	7.71 (0.47, 22.05)	0 (0, 0)	0 (0, 0.03)	0.53 (0.15, 1.02)	7.64 (2.17, 14.83)
France	4.99 (0.57, 9.91)	60.11 (6.89, 119.01)	0 (0, 0.01)	0.02 (0, 0.14)	1.83 (0.51, 3.54)	22.99 (6.41, 44.11)
Gabon	105.61 (11.79, 217.49)	1666.43 (185.97, 3441.17)	5.42 (0.04, 34.05)	84.41 (0.69, 524.31)	22.62 (6.36, 45.27)	357.29 (99.25, 711.36)
Gambia	59.3 (7.37, 119.68)	960.76 (119.99, 1947.75)	250.55 (37.32, 449.42)	4005.05 (599.14, 7203.38)	50.2 (14.72, 96.69)	802 (234.37, 1544.81)
Georgia	18.56 (1.99, 36.75)	314.36 (33.7, 622.61)	6.85 (0.31, 24)	114.62 (5.23, 403.62)	13.36 (4.21, 23.71)	224.67 (71.01, 396.66)
Germany	5.04 (0.59, 9.85)	68.55 (7.98, 133.69)	0 (0, 0)	0.01 (0, 0.04)	1.48 (0.42, 2.85)	21.71 (6.18, 41.61)
Ghana	67.74 (8.28, 143.28)	1117.76 (137.04, 2377)	105.96 (13.99, 220.62)	1724.62 (226.63, 3620.14)	10.04 (2.89, 19.87)	170.49 (48.52, 337.14)
Greece	16.81 (1.93, 30.49)	204.78 (23.49, 372.59)	0.03 (0, 0.27)	0.35 (0, 3.21)	6.77 (2.07, 12.44)	85.07 (25.92, 155.61)
Greenland	3.58 (0.02, 12.12)	50.87 (0.28, 171.73)	0 (0, 0)	0.01 (0, 0.01)	5.21 (1.45, 10.44)	79.11 (22.38, 157.83)
Grenada	55.02 (6.29, 110.29)	767.34 (87.64, 1532.74)	1.05 (0.02, 5.85)	14.18 (0.22, 78.84)	11.57 (3.32, 22.48)	161.3 (46.62, 311.05)
Guam	3.44 (0.35, 7.49)	60.64 (6.28, 131.14)	0.02 (0, 0.14)	0.43 (0, 2.56)	3.87 (1.12, 7.46)	67.38 (19.82, 129.88)
Guatemala	37.82 (4.62, 82.07)	552.63 (67.51, 1208.49)	57.82 (6.55, 130.65)	843.33 (96.07, 1917.76)	16.51 (5.14, 30.5)	242.08 (74.96, 446.54)
Guinea	45.34 (5.95, 90.18)	737.93 (97.46, 1471.71)	231.61 (37.74, 416.15)	3740.62 (607.84, 6767.86)	31.34 (8.61, 60.06)	515.72 (140.81, 993.29)
Guinea-Bissau	53.37 (6.95, 107.38)	897.33 (117.08, 1812.54)	268.11 (40.65, 472.9)	4450.36 (686.27, 7870.89)	25.33 (7.54, 49.27)	424.42 (125.11, 822.9)
Guyana	40.83 (4.48, 85.11)	600.09 (65.71, 1253.31)	5.79 (0.43, 18.33)	84.26 (6.22, 265.4)	9.94 (2.78, 19.24)	146.42 (41.4, 284.14)
Haiti	11.64 (1.32, 29.05)	174.51 (19.96, 438.94)	121.11 (19.57, 229.89)	1817.58 (299.86, 3466.84)	9.84 (2.69, 20.33)	147.36 (40, 304.9)
Honduras	12.53 (1.62, 28.6)	189.25 (24.24, 433.4)	38.92 (5.09, 78.67)	586.34 (78.05, 1191.23)	12.08 (3.37, 23.05)	181.32 (50.11, 346.5)
Hungary	4.74 (0.54, 8.92)	73.32 (8.45, 137.88)	0.22 (0, 2.37)	3.4 (0, 36.3)	1.8 (0.53, 3.38)	28.56 (8.38, 53.54)
Iceland	2.17 (0.16, 6.19)	26.36 (1.92, 74.79)	0 (0, 0)	0.01 (0, 0.04)	2.14 (0.62, 4.15)	28.32 (8.16, 54.69)
India	35.8 (5.02, 65.7)	574.02 (80.89, 1047.28)	46.17 (7.12, 89.13)	755.26 (118.96, 1451.16)	16.96 (5.52, 30.23)	268.24 (87.53, 478.02)
Indonesia	18.12 (2.31, 35.58)	270.79 (34.55, 532.69)	12.41 (1.3, 31.52)	183.47 (19.18, 466.59)	13.58 (4.23, 24.42)	198.3 (61.26, 356.6)
Iran (Islamic Republic of)	21.91 (2.88, 37.97)	307.82 (40.57, 530.98)	0.03 (0, 0.17)	0.42 (0.01, 2.46)	4.15 (1.24, 7.62)	58.64 (17.75, 107.28)
Iraq	15.71 (1.94, 30.35)	241.79 (29.75, 467.93)	0.08 (0, 0.51)	1.25 (0.01, 7.75)	6.39 (1.96, 12.01)	97.11 (29.56, 182.24)
Ireland	5.45 (0.63, 11.72)	63.42 (7.3, 136.61)	0 (0, 0)	0.01 (0, 0.03)	3.39 (0.95, 6.51)	41.8 (11.93, 79.44)
Israel	12.25 (1.52, 22.08)	152.55 (18.83, 275.05)	0 (0, 0.03)	0.04 (0, 0.35)	2.24 (0.64, 4.34)	30.4 (8.63, 58.31)
Italy	5.56 (0.65, 10.22)	68.44 (8, 125.45)	0 (0, 0.03)	0.05 (0, 0.37)	1.53 (0.46, 2.95)	20.51 (6.15, 39.11)
Jamaica	10.27 (1.05, 22.17)	150.25 (15.38, 325.79)	3 (0.22, 9.13)	43.26 (3.13, 132.36)	3.47 (1, 6.69)	49.83 (14.33, 96.09)
Japan	11.8 (1.31, 24.12)	153.97 (17.1, 314.07)	0.01 (0, 0.05)	0.08 (0, 0.69)	4.14 (1.17, 7.91)	55.86 (15.92, 106.86)
Jordan	19.2 (2.31, 36.39)	268.4 (32.38, 508.96)	0.01 (0, 0.06)	0.19 (0.01, 0.82)	7.01 (2.07, 13.33)	100 (29.44, 189.32)
Kazakhstan	18.43 (2.03, 34.1)	304.36 (33.67, 563.22)	0.34 (0, 2.93)	5.37 (0, 46.57)	7.46 (2.26, 13.27)	120.64 (36.65, 214.95)
Kenya	23.05 (3.05, 47.53)	368.48 (49.04, 759.82)	186.78 (28.36, 332.68)	2856.63 (434.61, 5062.38)	19.62 (5.93, 37.3)	309.34 (93.04, 586.7)
Kiribati	4.85 (0.4, 13.73)	74.13 (6.13, 210.07)	59.61 (7.35, 116.34)	897.51 (111.62, 1750.31)	32.94 (10.82, 60.45)	490.4 (161.73, 896.53)
Kuwait	50.71 (6.28, 89.37)	692.88 (85.37, 1221.46)	0 (0, 0)	0.02 (0, 0.06)	14.08 (4.19, 26.05)	192.62 (57.56, 356.19)
Kyrgyzstan	3.57 (0.46, 7.39)	62.53 (8.09, 129.99)	5.09 (0.68, 10.84)	87.62 (11.84, 187.1)	3.13 (1, 5.7)	52.81 (16.83, 96.12)
Lao People's Democratic Republic	30.38 (3.6, 70.08)	443.85 (52.53, 1030.42)	88.73 (12.14, 182.01)	1282.75 (176.03, 2631.39)	39.76 (12.03, 72.08)	557.75 (169.38, 1016.75)
Latvia	3.56 (0.42, 6.99)	63.94 (7.39, 125.58)	0.17 (0, 1.61)	3.06 (0, 28.15)	2.09 (0.64, 3.83)	37.83 (11.48, 69.34)
Lebanon	34.84 (4.22, 68.61)	461.49 (55.1, 909.64)	0.14 (0, 0.88)	1.86 (0.02, 11.56)	18.26 (5.34, 33.65)	242.04 (70.82, 449.04)
Lesotho	27.23 (3.08, 58.25)	507.76 (56.64, 1091.02)	152.88 (21.66, 287.62)	2769.78 (392.28, 5243.11)	43.71 (12.71, 82.38)	806.89 (236.84, 1510.63)
Liberia	23.81 (3.37, 45.11)	378.71 (53.97, 722.92)	171.58 (24.56, 304.34)	2724.1 (391.35, 4889.13)	15.13 (4.46, 28.71)	242.77 (71.32, 461.2)
Libya	28.2 (3.79, 56.25)	429.55 (57.56, 860.33)	0.09 (0, 0.56)	1.38 (0.02, 8.43)	10.94 (3.29, 20.81)	175.73 (53.01, 334.71)
Lithuania	3 (0.37, 6.08)	54.94 (6.75, 111.67)	0.03 (0, 0.33)	0.6 (0, 5.95)	1.75 (0.52, 3.33)	32.84 (9.56, 63)
Luxembourg	3.49 (0.4, 7.26)	42.71 (4.98, 88.66)	0 (0, 0)	0 (0, 0)	1.7 (0.49, 3.28)	22.42 (6.49, 43.15)
Madagascar	9.3 (1.45, 18.57)	152.91 (24.23, 305.01)	197.1 (28.6, 346.12)	3219.53 (475.46, 5665.98)	22.32 (6.4, 43.4)	374.7 (106.63, 731.24)
Malawi	15.81 (2.33, 31.78)	261.76 (38.56, 526.18)	216.89 (33.01, 379.72)	3533.86 (538.46, 6210.82)	20.12 (5.98, 38.61)	348.02 (103.46, 668.42)
Malaysia	83.21 (9.96, 160.09)	1265.22 (150.63, 2438.53)	0.22 (0, 1.96)	3.28 (0, 30)	47.35 (14.36, 86.83)	718.81 (215.06, 1319.19)
Maldives	10.93 (1.03, 22.88)	145.53 (13.81, 305.18)	1.18 (0.01, 7.32)	15.67 (0.11, 96.81)	11.27 (3.38, 21.03)	148.46 (44.78, 277.22)
Mali	29.52 (3.71, 63.29)	476.62 (60.27, 1019.38)	117.97 (17.04, 218.85)	1903.19 (277.33, 3535.13)	22.65 (6.39, 43.96)	370.09 (104.65, 718.66)
Malta	11.14 (1.23, 21.34)	137.19 (15.13, 262.41)	0.01 (0, 0.06)	0.08 (0, 0.7)	2.67 (0.75, 5.24)	35.52 (9.92, 69.45)
Marshall Islands	13.75 (1.17, 40.45)	204.53 (17.28, 603.54)	52.63 (6.38, 110.08)	779.1 (94.07, 1630)	31.91 (9.59, 58.87)	464.56 (138.78, 861.19)
Mauritania	85.35 (11.07, 171.97)	1318.9 (171.15, 2669.87)	91.32 (13.14, 193.26)	1413.15 (203.2, 3003.35)	36.58 (10.37, 69.04)	581.36 (163.04, 1093.56)
Mauritius	9.73 (0.99, 21.87)	142.4 (14.7, 319.6)	0.12 (0, 0.95)	1.66 (0, 13.72)	14.28 (4.55, 25.14)	203.71 (64.82, 359.62)
Mexico	16.43 (2.03, 30.9)	250.47 (31.02, 470.2)	2.04 (0.07, 8.88)	30.24 (1.09, 132.72)	7.09 (2.21, 12.88)	108.09 (33.39, 197.65)
Micronesia (Federated States of)	14.59 (1.03, 43.56)	216.6 (15.92, 647.41)	55.52 (6.72, 116.72)	811.36 (99.57, 1716.7)	45.27 (14.46, 82.2)	653.05 (206.32, 1195.47)
Monaco	8.56 (0.93, 18.43)	104.42 (11.28, 224.3)	0 (0, 0)	0 (0, 0)	3.07 (0.84, 6.24)	40.32 (10.97, 81.54)
Mongolia	8.05 (0.91, 16.07)	137.94 (15.77, 273.67)	3.01 (0.1, 11.54)	50.82 (1.76, 196.46)	3.46 (1.05, 6.37)	56.36 (17.11, 104.53)
Montenegro	7.56 (0.91, 15.14)	104.62 (12.63, 209.33)	1.5 (0.01, 8.97)	20.55 (0.13, 123.28)	4.94 (1.52, 9.09)	66.18 (19.97, 123.19)
Morocco	21.65 (2.65, 42.15)	321.28 (40.16, 627.02)	1.51 (0.09, 5.47)	22.34 (1.37, 81.43)	9.95 (3.02, 18.86)	148.65 (45.61, 282.91)
Mozambique	14.44 (1.97, 28.11)	240.91 (32.18, 469.07)	206.98 (29.51, 366.38)	3385.63 (477.5, 5974.46)	20.76 (5.91, 41.14)	347.19 (98.88, 682.5)
Myanmar	23.11 (3.22, 49.91)	356.16 (49.56, 773.77)	51.28 (7.18, 108.15)	776.86 (108.33, 1648.06)	19.18 (5.51, 35.99)	286.67 (82, 541.86)
Namibia	62.48 (6.84, 138.7)	1073.52 (117.95, 2393.1)	45.48 (2.25, 149.29)	767.84 (37.09, 2527.73)	32.01 (9.93, 62.6)	556.38 (173.87, 1094.09)
Nauru	12.32 (0.64, 36.31)	186.81 (9.66, 554.83)	3.02 (0.04, 14.81)	45.57 (0.57, 222.31)	48.33 (15.01, 87.88)	724.68 (223.39, 1327.33)
Nepal	18.47 (2.45, 37.61)	284.66 (37.96, 575.98)	51.38 (7.09, 105.97)	791.23 (110.15, 1623.15)	15 (4.02, 29.14)	224.37 (61.15, 435.68)
Netherlands	9.69 (1.15, 18.15)	112.55 (13.31, 211.11)	0 (0, 0.01)	0.01 (0, 0.07)	2.18 (0.62, 4.23)	27.59 (7.97, 53.52)
New Zealand	3 (0.26, 6.44)	32.27 (2.88, 69.36)	0 (0, 0.02)	0.03 (0, 0.24)	1.35 (0.38, 2.55)	16.01 (4.53, 30.19)
Nicaragua	3.97 (0.45, 9.6)	59.62 (6.76, 143.48)	12.38 (1.51, 25.25)	183.69 (22.65, 376.09)	4.62 (1.38, 8.78)	68.93 (20.51, 129.54)
Niger	45.82 (6.59, 96.24)	726.37 (104.94, 1532.04)	217.3 (35.29, 379.38)	3441.74 (552.19, 6049.31)	19.02 (5.36, 36.39)	313.04 (87.65, 595.89)
Nigeria	49.55 (6.17, 101.84)	742.34 (95.44, 1536.08)	71.15 (9.96, 141.43)	1090.8 (152.65, 2177.38)	6.48 (1.87, 12.19)	105.73 (30.62, 198.05)
Niue	10.28 (0.4, 28.9)	146.69 (5.57, 412.23)	2.14 (0.01, 11.6)	30.13 (0.2, 165.19)	22.11 (7.02, 41.67)	312.92 (98.5, 590.68)
North Macedonia	7.37 (0.88, 14.19)	105.12 (12.33, 203.71)	1.05 (0.02, 5.63)	14.68 (0.24, 78.41)	4.52 (1.43, 8.31)	62.83 (19.46, 115.64)
Northern Mariana Islands	12.56 (1.33, 26.46)	181.51 (19.02, 381.57)	0.35 (0, 3.05)	4.91 (0, 43.88)	16.39 (5.07, 30.98)	232.45 (71.23, 438.41)
Norway	3.32 (0.32, 7.85)	38.14 (3.76, 90.21)	0 (0, 0)	0 (0, 0.01)	2.3 (0.66, 4.54)	28.17 (8.12, 55.3)
Oman	46.84 (6.2, 87.37)	686.54 (91.09, 1287.22)	0.01 (0, 0.08)	0.14 (0, 1.16)	10.81 (3.08, 21.16)	158.29 (44.61, 309.12)
Pakistan	17.63 (2.14, 36.84)	278.76 (34.43, 581.06)	23.15 (2.82, 52.18)	367.3 (45.14, 820.99)	9.88 (2.93, 18.95)	157.02 (46.77, 302.49)
Palau	13.35 (0.2, 35.15)	184.43 (2.71, 485.06)	0.02 (0, 0.16)	0.3 (0, 2.17)	21.47 (6.52, 40.59)	291.89 (89.01, 555.74)
Palestine	31.36 (4.1, 59.93)	446.11 (57.73, 852.42)	1.97 (0.21, 5.3)	27.67 (2.99, 74.98)	11.83 (3.44, 22.09)	166.02 (48.27, 309.18)
Panama	7.36 (0.72, 15.39)	105.88 (10.39, 221.67)	0.35 (0, 2.84)	5.01 (0, 41.12)	2.47 (0.72, 4.75)	35.73 (10.56, 68.7)
Papua New Guinea	8.26 (0.87, 23.84)	129.8 (13.84, 377.61)	67.16 (9.17, 136.93)	1048.16 (145.63, 2143.01)	25.42 (7.68, 49.47)	394.15 (119.75, 763.85)
Paraguay	11.16 (0.93, 28.91)	162.07 (13.31, 424.2)	10.2 (0.42, 32.98)	146.16 (6.04, 474.63)	9.89 (2.77, 19.33)	139.5 (39.19, 273.56)
Peru	84.11 (10.86, 166.49)	1195.71 (155.59, 2364.95)	12.33 (0.33, 58.71)	174.31 (4.65, 826.87)	10.9 (3.02, 22.23)	158.81 (43.74, 323.96)
Philippines	58.07 (7.65, 113.98)	843.43 (111.36, 1650.09)	86.32 (12.25, 182.33)	1220.15 (172.87, 2570.3)	47.83 (14.02, 85.9)	664.65 (197.07, 1193.38)
Poland	21.43 (2.66, 37.82)	324.56 (40.52, 572.68)	0.64 (0, 5.78)	9.56 (0.01, 86.42)	7.09 (2.19, 13.13)	110.8 (34.28, 205.54)
Portugal	7.59 (0.8, 15.86)	92.87 (9.93, 194.35)	0.02 (0, 0.21)	0.29 (0, 2.53)	5.91 (1.75, 10.99)	74.39 (22.04, 137.95)
Puerto Rico	2.6 (0.22, 6.34)	38.2 (3.24, 93.92)	0 (0, 0.01)	0.01 (0, 0.11)	1.81 (0.52, 3.5)	26.84 (7.69, 51.78)
Qatar	29.56 (3.84, 55.16)	415.87 (54.04, 772.71)	0 (0, 0)	0 (0, 0)	7.74 (2.34, 14.8)	109.61 (33.33, 210.15)
Republic of Korea	26.75 (3.29, 51.41)	326 (39.52, 624.5)	0 (0, 0.03)	0.05 (0, 0.4)	6.87 (1.93, 13.53)	83.48 (23.57, 164.37)
Republic of Moldova	4.46 (0.5, 9.65)	95.77 (10.75, 207.63)	2.66 (0.27, 6.64)	56.26 (5.67, 140.36)	2.03 (0.6, 3.84)	43.95 (13.05, 83.16)
Romania	13.52 (1.55, 24.99)	237.75 (27.41, 439.56)	0.65 (0, 5.86)	11.2 (0.01, 101.24)	6.14 (1.88, 10.95)	112 (34.34, 200.33)
Russian Federation	3.87 (0.48, 7.58)	71.68 (8.88, 141.1)	0.05 (0, 0.43)	1 (0, 8.12)	1.97 (0.59, 3.63)	37.18 (11.14, 68.75)
Rwanda	15.24 (1.88, 35.39)	239.06 (29.03, 554.3)	190.49 (25.75, 350.03)	2954.69 (401.8, 5462.33)	14.92 (4.11, 30.14)	243.88 (67.24, 488.75)
Saint Kitts and Nevis	12.7 (1.27, 29.37)	178.66 (17.99, 416.52)	0.16 (0, 1.45)	2.16 (0, 20.15)	8.77 (2.5, 16.61)	123.82 (35.14, 236.37)
Saint Lucia	30.81 (3.61, 61.35)	397.66 (47.16, 792.19)	1.23 (0.03, 6.19)	15.6 (0.33, 79.21)	4.93 (1.4, 9.55)	63.33 (17.98, 122.72)
Saint Vincent and the Grenadines	39.97 (4.6, 80.09)	528.79 (61.05, 1062.46)	1.68 (0.06, 7.65)	21.84 (0.76, 99.92)	9.15 (2.63, 17.07)	119.77 (34.2, 224.19)
Samoa	15.31 (1.46, 42.81)	221.03 (21.07, 617.54)	64.28 (8.49, 131.01)	919.76 (119.73, 1879.03)	30.8 (9.24, 56.25)	434.52 (129.57, 792.88)
San Marino	2.23 (0.19, 5.25)	27.64 (2.37, 65.31)	0 (0, 0)	0 (0, 0.01)	0.68 (0.18, 1.47)	9.09 (2.41, 19.9)
Sao Tome and Principe	46.52 (5.37, 98.37)	728.37 (84.35, 1539.88)	139.3 (18.87, 267.89)	2159.37 (291.04, 4170.84)	9.74 (2.75, 19.48)	152.96 (43.29, 308.25)
Saudi Arabia	51.34 (7.07, 94.25)	786.33 (109.19, 1448.24)	0 (0, 0.03)	0.06 (0, 0.49)	12.44 (3.65, 24.42)	192.29 (56.33, 379.03)
Senegal	28.51 (3.66, 60.95)	449.32 (58.93, 969.03)	136.76 (18.74, 255.97)	2139.91 (297.55, 4021.69)	24.89 (7.33, 47.68)	384.66 (111.8, 737.22)
Serbia	8.6 (1.15, 16.75)	130.24 (17.37, 254.39)	1.22 (0.01, 6.91)	18.26 (0.19, 104.27)	4.13 (1.26, 7.8)	62.71 (18.75, 118.89)
Seychelles	28 (2.8, 67.1)	400.31 (39.8, 953.66)	0.08 (0, 0.77)	1.18 (0, 10.84)	31.7 (9.55, 59.74)	442.07 (133.17, 832.51)
Sierra Leone	31.73 (3.99, 64.58)	511.86 (63.68, 1042.23)	211.78 (30.57, 377.46)	3397.27 (491.42, 6098.94)	40.86 (12.3, 75.35)	645.93 (190.42, 1205.1)
Singapore	44.93 (4.95, 88.25)	578.66 (64.08, 1138.68)	0.01 (0, 0.01)	0.08 (0, 0.09)	9.94 (2.8, 18.98)	133.56 (37.72, 254.84)
Slovakia	15.1 (1.78, 29.1)	222.98 (26.16, 429.72)	0.03 (0, 0.26)	0.48 (0, 3.63)	7.2 (2.11, 13.83)	107.11 (31.44, 206.12)
Slovenia	7.01 (0.8, 13.12)	97 (11.03, 181.46)	0.11 (0, 1.05)	1.46 (0, 14.3)	3.61 (1.12, 6.74)	50.27 (15.46, 94.19)
Solomon Islands	18.06 (2.18, 48.14)	277.62 (33.46, 746)	267.7 (40.15, 476.11)	4071.05 (615.26, 7319.03)	86.15 (26, 155.92)	1287.52 (385.75, 2340)
Somalia	19.32 (2.82, 38.16)	336.66 (50.14, 664.84)	293.24 (47.17, 520.91)	5052.9 (834.27, 8920.47)	35.45 (10.36, 67.98)	613.91 (179.96, 1173.17)
South Africa	54.94 (7.42, 100.57)	895.9 (121.27, 1629.41)	14.54 (1.12, 42.22)	220.01 (16.66, 646.38)	24.26 (7.84, 42.44)	396 (127.91, 689.91)
South Sudan	32.54 (3.95, 70.53)	534.67 (64.16, 1161.93)	212.39 (32.68, 394.16)	3481.11 (533.47, 6464.02)	27.46 (8.25, 54.19)	462.06 (139.8, 911.04)
Spain	4.45 (0.48, 8.86)	54.71 (5.93, 109.07)	0.01 (0, 0.08)	0.1 (0, 0.97)	3.14 (0.96, 5.88)	39.22 (11.88, 73.19)
Sri Lanka	13.16 (1.49, 30.63)	201.71 (23.02, 468.2)	9.26 (0.4, 30.65)	140.24 (5.84, 467.27)	6.76 (1.9, 13.83)	102.03 (28.43, 208.96)
Sudan	21.01 (2.73, 44.67)	320.18 (43.21, 684.02)	20.58 (2.8, 42.44)	313.5 (42.86, 649.68)	8.15 (2.33, 15.89)	125.97 (35.85, 247.38)
Suriname	28.72 (3.3, 60.65)	426.16 (49.72, 899.83)	1.41 (0.02, 7.64)	20.61 (0.22, 111.96)	8.07 (2.24, 16.16)	118.49 (33.35, 238.1)
Sweden	1.65 (0.15, 4.1)	20.27 (1.88, 50.73)	0 (0, 0)	0 (0, 0.04)	1.15 (0.32, 2.29)	15.63 (4.44, 30.82)
Switzerland	3.53 (0.41, 7.12)	42.18 (4.9, 84.94)	0 (0, 0)	0 (0, 0.01)	1.34 (0.37, 2.66)	16.9 (4.7, 33.4)
Syrian Arab Republic	27.58 (3.11, 53.9)	396.04 (44.55, 776.31)	0.12 (0.01, 0.37)	1.8 (0.18, 5.26)	9.6 (2.75, 18.58)	140.8 (40.88, 271.51)
Taiwan (Province of China)	29.71 (3.55, 53.6)	386.17 (46.24, 694.49)	0.17 (0, 1.33)	2.23 (0, 16.94)	15.89 (4.93, 28.41)	202.78 (62.81, 362.63)
Tajikistan	11.17 (1.7, 22.87)	185.94 (28.44, 381.06)	17.47 (2.56, 35.32)	289.86 (42.88, 585.67)	5.28 (1.59, 10.34)	88.1 (26.39, 171.83)
Thailand	54.05 (6.55, 105.01)	803.33 (100.44, 1567.66)	3.57 (0.02, 21.47)	52.67 (0.32, 314.57)	17.48 (4.98, 34.19)	251.41 (71.45, 492.84)
Timor-Leste	28.11 (3.62, 69.9)	404.92 (52.34, 1011.77)	89.4 (11.87, 186.28)	1286.09 (173.53, 2708.99)	43.33 (13.85, 82.28)	604.21 (191.81, 1148.19)
Togo	47.49 (6.25, 96.82)	772.36 (99.83, 1581)	228.56 (35.13, 415.6)	3667.9 (563.38, 6708.69)	20.71 (5.99, 39.51)	350.33 (100.04, 666.99)
Tokelau	8.4 (0.03, 26.26)	119.09 (0.39, 372.69)	0.05 (0, 0.22)	0.67 (0, 3.04)	24.8 (7.35, 47.07)	345.34 (101.54, 655.29)
Tonga	18.77 (1.6, 52.74)	270.42 (23.42, 757.81)	46.7 (5.42, 100.66)	660.94 (77.46, 1423.28)	33.14 (9.82, 62.15)	462.1 (138.17, 865.98)
Trinidad and Tobago	18.07 (1.75, 36.77)	259.15 (25.25, 529.1)	0 (0, 0.03)	0.05 (0, 0.38)	5.45 (1.56, 10.23)	78.23 (22.37, 147.57)
Tunisia	19.72 (2.25, 38.77)	277.24 (32.63, 546.86)	0.06 (0, 0.32)	0.89 (0.02, 4.51)	8.64 (2.58, 16.77)	121.51 (35.61, 235.25)
Turkmenistan	6.72 (0.79, 13.26)	118.15 (13.92, 233.66)	0.01 (0, 0.04)	0.1 (0, 0.77)	3.23 (0.96, 5.9)	57.1 (16.98, 104.15)
Tuvalu	5.33 (0.41, 14.1)	77.88 (6.09, 206.26)	23.85 (2.17, 62.44)	345.21 (31.94, 903.26)	36.74 (11.57, 66.15)	525.54 (165.57, 944.86)
Türkiye	25.47 (3.08, 47.91)	359.82 (43.43, 680.58)	0.12 (0, 1)	1.73 (0, 13.93)	13.18 (3.91, 24.98)	179.62 (52.83, 341.25)
Uganda	22.32 (3, 43.83)	353.28 (47.84, 697.69)	165.33 (25.27, 302.68)	2574.39 (398.49, 4739.74)	14.62 (4.26, 28.61)	228.68 (66.82, 449.69)
Ukraine	2.16 (0.23, 4.34)	46.08 (4.84, 92.53)	0.18 (0.01, 0.72)	3.79 (0.2, 15.14)	0.97 (0.28, 1.86)	20.79 (5.96, 39.88)
United Arab Emirates	64.54 (8.37, 121.64)	902 (116.12, 1704.59)	0 (0, 0)	0 (0, 0.01)	19.62 (5.98, 38.39)	276.7 (84.52, 540.5)
United Kingdom	10.99 (1.21, 21.41)	134.4 (14.79, 260.84)	0 (0, 0.01)	0.02 (0, 0.16)	2.15 (0.64, 4.09)	32.49 (9.97, 61.55)
United Republic of Tanzania	16.88 (2.49, 34.93)	264.25 (38.69, 546.91)	149.71 (21.66, 271.53)	2323.87 (336.01, 4224.27)	17.37 (5.02, 33.83)	270.5 (78.33, 526.86)
United States Virgin Islands	3.48 (0.35, 8.03)	44.73 (4.67, 104.08)	0 (0, 0.02)	0.04 (0, 0.21)	2.56 (0.68, 5.11)	32.82 (8.86, 66.23)
United States of America	2.64 (0.27, 5.69)	38.76 (4, 83.3)	0 (0, 0)	0.01 (0, 0.07)	1.36 (0.41, 2.53)	22.4 (6.81, 41.19)
Uruguay	12.13 (1.17, 26.94)	163.23 (15.92, 360.59)	0.25 (0, 2.09)	3.37 (0, 27.81)	7.16 (2.13, 13.01)	98.72 (29.56, 178.37)
Uzbekistan	7.64 (1.04, 14.19)	132.6 (18.26, 244.92)	1.48 (0.1, 4.88)	25.54 (1.75, 84.51)	2.58 (0.78, 4.73)	44.04 (13.35, 80.95)
Vanuatu	7.53 (0.86, 20.23)	112.93 (12.74, 305.5)	90.02 (13.13, 165.77)	1335.19 (194.83, 2477.83)	16.82 (4.95, 31.63)	249.19 (72.98, 470.09)
Venezuela (Bolivarian Republic of)	15.19 (1.8, 30.58)	221.5 (26.27, 446.68)	0.23 (0, 1.38)	3.38 (0.05, 19.66)	7.98 (2.35, 14.98)	116.02 (34.16, 217.85)
Viet Nam	15.25 (1.58, 34.29)	224.79 (22.88, 501.35)	21.65 (2.25, 49.45)	310.65 (32.49, 711.98)	13.85 (4.06, 26.25)	193.64 (56.46, 366.02)
Yemen	25.35 (3.03, 58.01)	389.48 (46.54, 890.13)	26.14 (3.6, 56.04)	400.16 (55.4, 863.45)	15.61 (4.56, 32.59)	237.93 (69.6, 496.94)
Zambia	27.62 (3.51, 62.17)	449.26 (57.79, 1012.79)	138.58 (21.02, 260.63)	2231.63 (346.96, 4216.22)	22.47 (6.75, 43.43)	372.6 (111.91, 719.18)
Zimbabwe	23.93 (3.07, 49.44)	430.48 (54.82, 887.87)	207.21 (28.71, 381.45)	3675.04 (504.57, 6705.02)	34.63 (9.83, 65.28)	626.95 (180.21, 1176.11)
