# Supplementary material for: Spatiotemporal analysis of the burden of lower respiratory infections in the older adult population due to air pollution: trends from 1990 to 2021 and predictions for the next 30 years
Source: Front Public Health. 2025 Apr 2;13:1554694. doi: 10.3389/fpubh.2025.1554694 (PMC12000020; doi:10.3389/fpubh.2025.1554694)
Supplement: Supplementary file 1 [file Data_Sheet_1.zip › Supplementary materials/suptable2.xlsx]

## Sheet: Sheet1
	Ambient particulate matter pollution		Household air pollution from solid fuels		Secondhand smoke
location	EAPC of ASMR	EAPC of ASDR	EAPC of ASMR	EAPC of ASDR	EAPC of ASMR	EAPC of ASDR
Afghanistan	-0.77 (-1.19, -0.35)	-0.9 (-1.3, -0.49)	-1.17 (-1.54, -0.8)	-1.27 (-1.64, -0.89)	0.02 (-0.22, 0.25)	-0.03 (-0.26, 0.21)
Albania	-0.23 (-0.73, 0.28)	-0.63 (-1.13, -0.13)	-9.79 (-10.25, -9.34)	-10.14 (-10.59, -9.68)	-3.49 (-4.05, -2.92)	-3.95 (-4.53, -3.36)
Algeria	-0.24 (-0.45, -0.03)	-0.55 (-0.75, -0.35)	-13.44 (-14.21, -12.67)	-13.71 (-14.5, -12.92)	-0.35 (-0.56, -0.13)	-0.64 (-0.81, -0.46)
American Samoa	-0.8 (-1.07, -0.52)	-0.85 (-1.13, -0.57)	-0.22 (-0.39, -0.06)	-0.28 (-0.45, -0.11)	-1.04 (-1.16, -0.93)	-1.1 (-1.22, -0.98)
Andorra	-4.02 (-4.52, -3.51)	-4.16 (-4.64, -3.67)	-8.89 (-9.65, -8.13)	-9.19 (-9.98, -8.4)	-2.78 (-3.08, -2.47)	-2.86 (-3.19, -2.53)
Angola	3.13 (2.75, 3.52)	2.92 (2.54, 3.3)	-4.16 (-4.56, -3.75)	-4.35 (-4.75, -3.94)	-0.42 (-0.53, -0.32)	-0.64 (-0.75, -0.54)
Antigua and Barbuda	-0.15 (-0.47, 0.16)	-0.31 (-0.61, -0.02)	-7.16 (-7.53, -6.79)	-7.29 (-7.66, -6.92)	-0.46 (-0.75, -0.17)	-0.65 (-0.92, -0.38)
Argentina	2.9 (2.4, 3.41)	2.87 (2.39, 3.36)	-4.37 (-4.87, -3.86)	-4.4 (-4.89, -3.9)	2.66 (2.15, 3.17)	2.74 (2.25, 3.24)
Armenia	7.31 (6.18, 8.45)	6.44 (5.38, 7.52)	-5.19 (-6.64, -3.71)	-5.98 (-7.41, -4.53)	4.2 (3.34, 5.06)	3.31 (2.49, 4.14)
Australia	-0.35 (-1.08, 0.39)	-0.75 (-1.5, 0.01)	-11.05 (-11.88, -10.2)	-11.41 (-12.27, -10.55)	-2.83 (-3.35, -2.3)	-3.16 (-3.68, -2.64)
Austria	-4.37 (-4.87, -3.87)	-4.44 (-4.91, -3.96)	-10.41 (-11.08, -9.74)	-10.52 (-11.18, -9.85)	-2.97 (-3.6, -2.32)	-2.78 (-3.39, -2.17)
Azerbaijan	3.5 (2.61, 4.4)	3.1 (2.3, 3.92)	-10.8 (-12.75, -8.8)	-11.11 (-13.15, -9.03)	0.74 (0.32, 1.17)	0.38 (-0.09, 0.85)
Bahamas	-0.73 (-1.06, -0.4)	-0.94 (-1.25, -0.64)	-4.81 (-5.41, -4.21)	-5.01 (-5.63, -4.38)	-0.93 (-1.19, -0.67)	-1.16 (-1.39, -0.93)
Bahrain	-1.46 (-2.01, -0.9)	-1.88 (-2.39, -1.37)	-12.54 (-12.84, -12.23)	-12.89 (-13.16, -12.61)	-1.38 (-1.87, -0.88)	-1.8 (-2.25, -1.36)
Bangladesh	-0.83 (-1.3, -0.36)	-1.13 (-1.56, -0.7)	-2.73 (-3.27, -2.19)	-3.02 (-3.47, -2.56)	-2.26 (-2.75, -1.76)	-2.56 (-2.97, -2.15)
Barbados	0.59 (0.04, 1.15)	0.43 (-0.07, 0.93)	-2.83 (-3.13, -2.53)	-2.97 (-3.28, -2.65)	-1.02 (-1.67, -0.38)	-1.11 (-1.7, -0.51)
Belarus	-2.44 (-2.98, -1.9)	-2.1 (-2.76, -1.44)	-10.81 (-12.61, -8.97)	-10.52 (-12.44, -8.57)	-1.03 (-1.38, -0.69)	-0.71 (-1.16, -0.25)
Belgium	-3.08 (-3.59, -2.56)	-3.15 (-3.63, -2.66)	-10.19 (-10.6, -9.78)	-10.27 (-10.67, -9.86)	-2.35 (-2.77, -1.92)	-2.3 (-2.7, -1.91)
Belize	0.25 (-0.47, 0.97)	0.14 (-0.58, 0.85)	-3.76 (-4.34, -3.18)	-3.86 (-4.42, -3.29)	-1.28 (-1.9, -0.67)	-1.4 (-1.99, -0.81)
Benin	-0.75 (-1.16, -0.33)	-0.86 (-1.29, -0.44)	-1.38 (-1.48, -1.28)	-1.52 (-1.62, -1.42)	-2.88 (-3.06, -2.7)	-3.03 (-3.21, -2.85)
Bermuda	-4.29 (-4.85, -3.72)	-4.4 (-4.96, -3.83)	-11.55 (-12.38, -10.71)	-11.63 (-12.47, -10.78)	-2.55 (-2.82, -2.27)	-2.66 (-2.93, -2.39)
Bhutan	4.58 (4.2, 4.97)	4.18 (3.8, 4.57)	-6.48 (-7.05, -5.91)	-6.82 (-7.38, -6.25)	-0.81 (-0.94, -0.68)	-1.17 (-1.3, -1.04)
Bolivia (Plurinational State of)	-2.1 (-2.36, -1.84)	-2.26 (-2.5, -2.01)	-4.05 (-4.48, -3.62)	-4.19 (-4.62, -3.77)	-1.52 (-1.86, -1.18)	-1.69 (-2.02, -1.36)
Bosnia and Herzegovina	2.6 (2.19, 3.02)	2.54 (2.09, 2.99)	-8.01 (-8.49, -7.54)	-8.09 (-8.52, -7.67)	-1.5 (-1.7, -1.29)	-1.56 (-1.73, -1.38)
Botswana	0.77 (0.14, 1.41)	0.59 (-0.07, 1.25)	-7.64 (-7.96, -7.31)	-7.78 (-8.12, -7.45)	-2.17 (-2.48, -1.87)	-2.3 (-2.63, -1.97)
Brazil	0.43 (0.09, 0.78)	0.27 (-0.07, 0.6)	-5.49 (-5.7, -5.28)	-5.49 (-5.68, -5.3)	-1.9 (-2.24, -1.56)	-1.87 (-2.19, -1.55)
Brunei Darussalam	-0.5 (-1.29, 0.31)	-0.92 (-1.66, -0.17)	-7.65 (-8.37, -6.92)	-8.02 (-8.73, -7.3)	-1.93 (-2.43, -1.42)	-2.25 (-2.66, -1.83)
Bulgaria	-4.04 (-4.41, -3.67)	-3.88 (-4.26, -3.5)	-8.7 (-9.44, -7.95)	-8.56 (-9.27, -7.84)	-4.45 (-4.89, -4.01)	-4.22 (-4.67, -3.78)
Burkina Faso	-0.26 (-0.61, 0.08)	-0.34 (-0.68, 0)	-1.38 (-1.53, -1.23)	-1.45 (-1.59, -1.31)	-2.01 (-2.16, -1.86)	-2.03 (-2.18, -1.88)
Burundi	-1.86 (-2.04, -1.68)	-2.1 (-2.29, -1.9)	-1.24 (-1.41, -1.06)	-1.48 (-1.66, -1.31)	-2.98 (-3.26, -2.7)	-3.19 (-3.46, -2.91)
Cabo Verde	4.31 (3.61, 5.01)	4.13 (3.4, 4.85)	-4.64 (-5.14, -4.14)	-4.83 (-5.36, -4.3)	0.07 (-0.37, 0.51)	-0.08 (-0.56, 0.39)
Cambodia	0.72 (0.5, 0.95)	0.45 (0.23, 0.66)	-1.36 (-1.53, -1.2)	-1.65 (-1.81, -1.48)	-0.35 (-0.53, -0.18)	-0.61 (-0.78, -0.43)
Cameroon	-0.17 (-0.45, 0.12)	-0.21 (-0.49, 0.08)	-1.15 (-1.48, -0.83)	-1.21 (-1.55, -0.88)	-2.18 (-2.37, -2)	-2.2 (-2.4, -2)
Canada	-6.14 (-6.56, -5.72)	-6.21 (-6.62, -5.8)	-15.66 (-16.69, -14.61)	-15.75 (-16.78, -14.71)	-5.02 (-5.62, -4.43)	-4.93 (-5.54, -4.3)
Central African Republic	-0.24 (-0.41, -0.07)	-0.35 (-0.51, -0.19)	-0.27 (-0.36, -0.18)	-0.37 (-0.46, -0.29)	-1.07 (-1.16, -0.98)	-1.26 (-1.36, -1.16)
Chad	0.63 (0.33, 0.93)	0.61 (0.3, 0.92)	-0.82 (-1.03, -0.61)	-0.84 (-1.07, -0.61)	-1.23 (-1.51, -0.96)	-1.3 (-1.61, -1)
Chile	-3.5 (-4.06, -2.95)	-3.89 (-4.49, -3.28)	-14.41 (-14.82, -14)	-14.74 (-15.21, -14.27)	-5.67 (-6.23, -5.11)	-6.02 (-6.66, -5.37)
China	0.39 (0.13, 0.65)	0.24 (0.02, 0.46)	-9.77 (-10.47, -9.06)	-9.86 (-10.53, -9.18)	-3.79 (-3.95, -3.63)	-3.97 (-4.12, -3.81)
Colombia	-2.09 (-2.37, -1.81)	-2.08 (-2.37, -1.8)	-7.88 (-8.43, -7.34)	-7.88 (-8.4, -7.37)	-3.2 (-3.53, -2.86)	-3.18 (-3.54, -2.82)
Comoros	-0.7 (-0.87, -0.52)	-0.92 (-1.09, -0.75)	-1.32 (-1.45, -1.19)	-1.51 (-1.65, -1.37)	-1.5 (-1.64, -1.35)	-1.7 (-1.85, -1.55)
Congo	1.45 (1.19, 1.72)	1.27 (1.01, 1.53)	-2.93 (-3.22, -2.64)	-3.1 (-3.39, -2.8)	-1.53 (-1.7, -1.37)	-1.78 (-1.96, -1.6)
Cook Islands	-3.15 (-3.58, -2.72)	-3.28 (-3.71, -2.84)	-9.73 (-10.35, -9.1)	-9.84 (-10.46, -9.21)	-2.72 (-2.88, -2.55)	-2.84 (-3.01, -2.67)
Costa Rica	-2.11 (-2.68, -1.54)	-1.85 (-2.38, -1.32)	-9.55 (-10.05, -9.05)	-9.32 (-9.79, -8.85)	-3.69 (-4.4, -2.98)	-3.45 (-4.14, -2.76)
Croatia	-4.17 (-5.25, -3.08)	-4.23 (-5.29, -3.16)	-11.69 (-13.16, -10.19)	-11.78 (-13.22, -10.32)	-3.8 (-4.88, -2.71)	-3.83 (-4.87, -2.78)
Cuba	0.15 (-0.25, 0.54)	0.27 (-0.18, 0.71)	-5.58 (-6.47, -4.68)	-5.48 (-6.38, -4.58)	-1.86 (-2.38, -1.33)	-1.72 (-2.26, -1.17)
Cyprus	-4.72 (-5.06, -4.38)	-4.88 (-5.2, -4.57)	-13.71 (-14.71, -12.7)	-13.9 (-14.87, -12.91)	-3.78 (-4.13, -3.43)	-3.98 (-4.27, -3.68)
Czechia	-1.42 (-1.81, -1.03)	-1.52 (-1.89, -1.14)	-7.54 (-8.22, -6.85)	-7.64 (-8.32, -6.96)	-0.82 (-1.21, -0.42)	-0.85 (-1.22, -0.47)
Côte d'Ivoire	-0.3 (-0.66, 0.07)	-0.42 (-0.79, -0.04)	-1.36 (-1.66, -1.05)	-1.47 (-1.78, -1.16)	-1.55 (-2.06, -1.04)	-1.7 (-2.24, -1.15)
Democratic People's Republic of Korea	-1.37 (-1.72, -1.01)	-1.35 (-1.71, -1)	-0.43 (-0.66, -0.2)	-0.46 (-0.7, -0.23)	-1.04 (-1.26, -0.82)	-1.08 (-1.3, -0.86)
Democratic Republic of the Congo	-0.43 (-0.64, -0.23)	-0.44 (-0.64, -0.24)	-0.19 (-0.29, -0.08)	-0.24 (-0.36, -0.12)	-1.13 (-1.21, -1.04)	-1.3 (-1.38, -1.21)
Denmark	-3.15 (-3.64, -2.67)	-3.39 (-3.87, -2.91)	-8.62 (-9.01, -8.22)	-8.87 (-9.25, -8.48)	-3.46 (-3.83, -3.09)	-3.57 (-3.95, -3.19)
Djibouti	1.13 (0.75, 1.5)	0.97 (0.59, 1.36)	-2.84 (-3.06, -2.63)	-2.99 (-3.2, -2.77)	-0.15 (-0.36, 0.07)	-0.35 (-0.57, -0.12)
Dominica	0.46 (0.18, 0.75)	0.49 (0.22, 0.75)	-7.54 (-7.74, -7.33)	-7.54 (-7.76, -7.33)	-1.34 (-1.5, -1.19)	-1.3 (-1.43, -1.16)
Dominican Republic	2.26 (1.7, 2.81)	2.42 (1.91, 2.93)	-9.61 (-10.07, -9.15)	-9.47 (-9.88, -9.07)	-1.11 (-1.59, -0.62)	-0.95 (-1.38, -0.53)
Ecuador	-2.64 (-3.11, -2.17)	-2.74 (-3.19, -2.28)	-7.61 (-8, -7.22)	-7.7 (-8.08, -7.32)	-2.65 (-3.04, -2.26)	-2.65 (-2.99, -2.31)
Egypt	1.49 (1.12, 1.86)	1.34 (1.01, 1.68)	-17.11 (-17.63, -16.58)	-17.2 (-17.76, -16.65)	0.14 (-0.12, 0.41)	0.04 (-0.19, 0.26)
El Salvador	0.45 (0.06, 0.84)	0.47 (0.06, 0.87)	-6.08 (-6.53, -5.63)	-6.06 (-6.53, -5.59)	-0.56 (-0.78, -0.34)	-0.51 (-0.73, -0.29)
Equatorial Guinea	4.64 (3.76, 5.53)	4.23 (3.39, 5.08)	-18.12 (-20.01, -16.19)	-18.4 (-20.29, -16.46)	-1.5 (-1.75, -1.25)	-1.87 (-2.15, -1.59)
Eritrea	-0.13 (-0.51, 0.25)	-0.41 (-0.78, -0.04)	-0.78 (-0.91, -0.64)	-1.03 (-1.17, -0.89)	-0.56 (-0.68, -0.45)	-0.81 (-0.93, -0.7)
Estonia	-3.14 (-3.85, -2.43)	-3.72 (-4.49, -2.95)	-10.22 (-11.39, -9.04)	-10.76 (-11.97, -9.54)	-0.48 (-1.09, 0.13)	-0.97 (-1.62, -0.32)
Eswatini	1.3 (0.7, 1.9)	1.31 (0.72, 1.9)	-2.06 (-2.74, -1.38)	-2.03 (-2.72, -1.33)	-1.23 (-1.82, -0.64)	-1.16 (-1.75, -0.56)
Ethiopia	-0.95 (-1.11, -0.78)	-1.36 (-1.52, -1.19)	-3.37 (-3.56, -3.19)	-3.75 (-3.94, -3.56)	-3.62 (-3.81, -3.43)	-4.01 (-4.21, -3.82)
Fiji	1.08 (0.53, 1.64)	0.91 (0.39, 1.43)	-4.55 (-4.99, -4.1)	-4.71 (-5.13, -4.3)	-1.57 (-1.84, -1.31)	-1.7 (-1.93, -1.47)
Finland	-12.98 (-14.11, -11.83)	-12.83 (-13.9, -11.75)	-18.6 (-20.01, -17.17)	-18.56 (-19.92, -17.18)	-10.33 (-11.45, -9.2)	-9.97 (-11.01, -8.93)
France	-4.85 (-5.2, -4.5)	-4.95 (-5.29, -4.61)	-11.25 (-11.68, -10.81)	-11.36 (-11.81, -10.9)	-3.56 (-3.87, -3.25)	-3.61 (-3.94, -3.29)
Gabon	-0.4 (-0.52, -0.28)	-0.5 (-0.61, -0.39)	-6.17 (-6.52, -5.82)	-6.29 (-6.65, -5.94)	-1.09 (-1.26, -0.93)	-1.18 (-1.34, -1.03)
Gambia	-0.39 (-0.6, -0.19)	-0.5 (-0.71, -0.3)	-0.24 (-0.35, -0.13)	-0.34 (-0.46, -0.22)	-1.14 (-1.31, -0.98)	-1.15 (-1.32, -0.98)
Georgia	7.82 (4.98, 10.74)	7.57 (4.81, 10.4)	1.45 (0.64, 2.26)	1.21 (0.41, 2.03)	5.69 (3.97, 7.43)	5.43 (3.8, 7.08)
Germany	-3.04 (-3.43, -2.65)	-3.06 (-3.47, -2.65)	-7.61 (-7.88, -7.33)	-7.66 (-7.93, -7.39)	-1.33 (-1.57, -1.09)	-1.23 (-1.46, -1)
Ghana	1.44 (1.07, 1.82)	1.36 (0.99, 1.74)	-1.92 (-2.32, -1.51)	-2.01 (-2.41, -1.6)	-1.11 (-1.38, -0.84)	-1.21 (-1.47, -0.95)
Greece	-0.09 (-0.63, 0.45)	-0.41 (-0.94, 0.11)	-7.73 (-8.67, -6.78)	-8.04 (-8.95, -7.11)	0.03 (-0.44, 0.51)	-0.17 (-0.61, 0.28)
Greenland	-4.13 (-4.57, -3.69)	-4.24 (-4.68, -3.8)	-12.4 (-13.22, -11.57)	-12.59 (-13.42, -11.75)	-3.6 (-3.83, -3.37)	-3.65 (-3.85, -3.45)
Grenada	0.85 (0.18, 1.52)	0.53 (-0.12, 1.18)	-11.46 (-11.83, -11.09)	-11.8 (-12.17, -11.43)	-0.72 (-1.31, -0.12)	-1.01 (-1.57, -0.43)
Guam	-3.04 (-4.03, -2.04)	-2.44 (-3.41, -1.46)	-4.69 (-5.2, -4.18)	-4.05 (-4.52, -3.58)	-4.42 (-4.95, -3.88)	-3.81 (-4.31, -3.31)
Guatemala	-4.14 (-4.53, -3.74)	-4.25 (-4.62, -3.87)	-5.15 (-5.45, -4.85)	-5.24 (-5.5, -4.98)	-4.07 (-4.37, -3.77)	-4.16 (-4.43, -3.89)
Guinea	0.21 (-0.03, 0.45)	0.19 (-0.05, 0.44)	0.01 (-0.21, 0.23)	-0.04 (-0.27, 0.18)	-0.93 (-1.1, -0.76)	-0.93 (-1.1, -0.75)
Guinea-Bissau	-0.81 (-1.01, -0.61)	-0.98 (-1.17, -0.79)	-0.51 (-0.66, -0.37)	-0.69 (-0.83, -0.55)	0.33 (0.17, 0.5)	0.09 (-0.06, 0.24)
Guyana	0.93 (0.37, 1.49)	0.74 (0.22, 1.25)	-6.46 (-7.26, -5.65)	-6.63 (-7.36, -5.9)	-2.25 (-2.76, -1.74)	-2.5 (-2.95, -2.05)
Haiti	-0.43 (-0.59, -0.27)	-0.51 (-0.68, -0.35)	-1.03 (-1.14, -0.91)	-1.06 (-1.17, -0.95)	-2.38 (-2.53, -2.24)	-2.39 (-2.55, -2.24)
Honduras	1.16 (0.7, 1.63)	1.22 (0.79, 1.65)	-0.02 (-0.41, 0.36)	0.07 (-0.28, 0.42)	0.56 (0.22, 0.9)	0.71 (0.41, 1.01)
Hungary	-1.71 (-2.19, -1.24)	-1.66 (-2.12, -1.21)	-7.28 (-7.95, -6.61)	-7.23 (-7.88, -6.59)	-2.07 (-2.62, -1.52)	-1.88 (-2.41, -1.34)
Iceland	-5.75 (-6.16, -5.34)	-5.84 (-6.24, -5.44)	-11.66 (-12.1, -11.23)	-11.79 (-12.22, -11.36)	-4.61 (-5.05, -4.16)	-4.63 (-5.06, -4.21)
India	2.36 (1.87, 2.86)	2.11 (1.68, 2.55)	-2.26 (-2.56, -1.97)	-2.47 (-2.73, -2.21)	-1.31 (-1.51, -1.12)	-1.54 (-1.68, -1.4)
Indonesia	1.89 (1.69, 2.09)	1.58 (1.37, 1.78)	-3.54 (-4.16, -2.92)	-3.86 (-4.47, -3.24)	0.46 (0.3, 0.63)	0.2 (0.04, 0.36)
Iran (Islamic Republic of)	-0.44 (-0.58, -0.3)	-0.56 (-0.7, -0.42)	-15.83 (-16.56, -15.1)	-15.86 (-16.57, -15.13)	-1.07 (-1.21, -0.93)	-1.2 (-1.35, -1.06)
Iraq	0.26 (0.09, 0.43)	-0.01 (-0.17, 0.15)	-12.96 (-14.76, -11.13)	-13.2 (-15.01, -11.35)	-0.96 (-1.15, -0.78)	-1.25 (-1.39, -1.1)
Ireland	-7.07 (-7.67, -6.46)	-7.41 (-8.04, -6.77)	-19.18 (-19.97, -18.4)	-19.49 (-20.26, -18.72)	-6.29 (-6.83, -5.74)	-6.53 (-7.1, -5.95)
Israel	-0.92 (-1.45, -0.4)	-1.01 (-1.51, -0.51)	-7.56 (-8.16, -6.96)	-7.69 (-8.26, -7.12)	-1.53 (-2.04, -1.01)	-1.5 (-1.99, -1.02)
Italy	-2.59 (-3.08, -2.1)	-2.74 (-3.24, -2.24)	-8.26 (-9.32, -7.18)	-8.27 (-9.32, -7.2)	-2.07 (-2.66, -1.47)	-2.11 (-2.7, -1.52)
Jamaica	0.34 (-0.17, 0.85)	0.5 (-0.05, 1.05)	-5.88 (-6.58, -5.18)	-5.74 (-6.4, -5.07)	-2.79 (-3.28, -2.31)	-2.64 (-3.15, -2.13)
Japan	-3.09 (-3.35, -2.82)	-3.15 (-3.43, -2.88)	-10.41 (-10.99, -9.83)	-10.49 (-11.09, -9.89)	-4.82 (-5.09, -4.54)	-4.74 (-5, -4.49)
Jordan	-1.3 (-1.61, -0.99)	-1.58 (-1.91, -1.25)	-12.42 (-13.01, -11.82)	-12.68 (-13.3, -12.06)	-2.85 (-3.13, -2.57)	-3.1 (-3.42, -2.79)
Kazakhstan	4.98 (4.08, 5.89)	4.52 (3.83, 5.21)	-8.02 (-9.53, -6.49)	-8.47 (-10.13, -6.77)	2.95 (2.29, 3.62)	2.64 (2.16, 3.12)
Kenya	1.89 (1.55, 2.23)	1.93 (1.58, 2.28)	0 (-0.21, 0.21)	-0.08 (-0.32, 0.16)	-1.44 (-1.8, -1.09)	-1.45 (-1.8, -1.11)
Kiribati	0.71 (0.55, 0.88)	0.52 (0.36, 0.69)	-1.32 (-1.54, -1.1)	-1.5 (-1.72, -1.29)	-0.06 (-0.21, 0.08)	-0.24 (-0.38, -0.1)
Kuwait	2.61 (1.99, 3.24)	2.29 (1.68, 2.91)	-8.52 (-9.21, -7.82)	-8.74 (-9.42, -8.05)	1.98 (1.41, 2.55)	1.72 (1.16, 2.29)
Kyrgyzstan	-0.57 (-1.08, -0.07)	-0.68 (-1.14, -0.21)	-2.71 (-3.73, -1.68)	-2.79 (-3.85, -1.72)	-1.4 (-1.78, -1.01)	-1.48 (-1.89, -1.07)
Lao People's Democratic Republic	1.71 (1.41, 2)	1.31 (1.01, 1.6)	-2.23 (-2.49, -1.97)	-2.6 (-2.85, -2.35)	-0.68 (-0.77, -0.58)	-1.03 (-1.13, -0.94)
Latvia	-0.61 (-1.12, -0.09)	-0.99 (-1.59, -0.38)	-8.07 (-9.7, -6.41)	-8.43 (-10.14, -6.69)	0.48 (0.01, 0.95)	0.15 (-0.4, 0.7)
Lebanon	3 (2.19, 3.81)	2.5 (1.74, 3.27)	-9.76 (-10.46, -9.05)	-10.22 (-10.87, -9.55)	2.39 (1.64, 3.15)	1.88 (1.18, 2.6)
Lesotho	2.08 (1.62, 2.55)	2.18 (1.75, 2.62)	0.79 (0.18, 1.41)	0.88 (0.3, 1.47)	2.72 (2.15, 3.3)	2.72 (2.17, 3.28)
Liberia	0.21 (-0.2, 0.62)	0.14 (-0.26, 0.55)	-0.78 (-0.96, -0.6)	-0.84 (-1.03, -0.65)	-1.15 (-1.31, -1)	-1.23 (-1.39, -1.08)
Libya	0.99 (0.57, 1.42)	0.82 (0.44, 1.19)	-2.8 (-4.63, -0.95)	-2.98 (-4.82, -1.09)	1.09 (0.76, 1.43)	0.93 (0.64, 1.22)
Lithuania	0.12 (-0.75, 0.99)	-0.09 (-1.01, 0.83)	-9.06 (-10.71, -7.37)	-9.28 (-10.96, -7.57)	2.02 (1.26, 2.79)	1.89 (1.1, 2.69)
Luxembourg	-4.7 (-5.31, -4.09)	-4.89 (-5.49, -4.29)	-12.33 (-12.64, -12.02)	-12.63 (-12.95, -12.31)	-3.42 (-3.86, -2.97)	-3.55 (-3.99, -3.11)
Madagascar	1.07 (0.69, 1.45)	0.98 (0.6, 1.36)	-0.93 (-1.07, -0.8)	-1.03 (-1.16, -0.89)	-2.73 (-2.85, -2.61)	-2.79 (-2.92, -2.67)
Malawi	-0.24 (-0.51, 0.03)	-0.29 (-0.57, 0)	-0.94 (-1.12, -0.75)	-1.02 (-1.23, -0.82)	-1.05 (-1.3, -0.81)	-1.17 (-1.45, -0.89)
Malaysia	0.97 (0.59, 1.34)	0.59 (0.27, 0.9)	-9.19 (-9.73, -8.64)	-9.56 (-10.08, -9.04)	2.03 (1.54, 2.53)	1.6 (1.17, 2.03)
Maldives	-1.79 (-2.19, -1.38)	-2.37 (-2.74, -1.99)	-13.1 (-13.69, -12.51)	-13.65 (-14.22, -13.07)	-2.09 (-2.25, -1.94)	-2.77 (-2.96, -2.57)
Mali	-0.14 (-0.44, 0.16)	-0.22 (-0.51, 0.07)	-1.42 (-1.51, -1.32)	-1.49 (-1.58, -1.4)	-0.68 (-0.92, -0.44)	-0.72 (-0.94, -0.51)
Malta	-3.19 (-3.76, -2.6)	-3.49 (-4.08, -2.91)	-14.52 (-14.89, -14.16)	-14.81 (-15.18, -14.44)	-3.65 (-4.04, -3.27)	-3.88 (-4.27, -3.49)
Marshall Islands	-0.1 (-0.29, 0.08)	-0.24 (-0.42, -0.06)	-0.83 (-1.08, -0.59)	-0.92 (-1.18, -0.66)	-0.46 (-0.53, -0.39)	-0.56 (-0.64, -0.47)
Mauritania	-0.09 (-0.32, 0.15)	-0.3 (-0.54, -0.07)	-2.55 (-2.61, -2.49)	-2.73 (-2.79, -2.67)	-2.11 (-2.2, -2.03)	-2.24 (-2.32, -2.16)
Mauritius	-2.15 (-2.49, -1.8)	-2.29 (-2.64, -1.94)	-13 (-13.57, -12.41)	-13.1 (-13.66, -12.54)	-2.56 (-3.31, -1.81)	-2.66 (-3.39, -1.92)
Mexico	-3.3 (-3.85, -2.76)	-2.94 (-3.54, -2.33)	-5.8 (-6.14, -5.46)	-5.54 (-5.93, -5.16)	-3.7 (-4.46, -2.93)	-3.32 (-4.18, -2.46)
Micronesia (Federated States of)	0.86 (0.77, 0.95)	0.73 (0.62, 0.84)	-2.48 (-2.55, -2.4)	-2.6 (-2.68, -2.52)	-0.42 (-0.53, -0.31)	-0.55 (-0.67, -0.43)
Monaco	-0.19 (-1.26, 0.9)	-0.38 (-1.45, 0.69)	-2.87 (-3.59, -2.15)	-3.16 (-3.93, -2.39)	-1.2 (-1.41, -1)	-1.37 (-1.57, -1.17)
Mongolia	2.46 (1.66, 3.27)	2.32 (1.53, 3.12)	-8.23 (-8.9, -7.56)	-8.36 (-9.04, -7.69)	-3.4 (-3.81, -2.99)	-3.63 (-4.04, -3.22)
Montenegro	0.81 (0.44, 1.18)	0.42 (0.15, 0.68)	-3.42 (-4.17, -2.67)	-3.81 (-4.63, -2.99)	1.1 (0.79, 1.41)	0.66 (0.43, 0.9)
Morocco	2.08 (1.69, 2.47)	1.95 (1.56, 2.34)	-7.52 (-8.15, -6.89)	-7.65 (-8.28, -7.01)	-0.56 (-0.65, -0.46)	-0.66 (-0.75, -0.57)
Mozambique	1.11 (0.8, 1.42)	1.17 (0.85, 1.49)	0.05 (-0.15, 0.24)	0.06 (-0.15, 0.27)	-0.21 (-0.4, -0.01)	-0.19 (-0.39, 0.02)
Myanmar	1.02 (0.75, 1.29)	0.77 (0.51, 1.04)	-3.14 (-3.46, -2.83)	-3.38 (-3.7, -3.05)	-2.31 (-2.43, -2.2)	-2.49 (-2.61, -2.38)
Namibia	1.82 (1.47, 2.17)	1.74 (1.42, 2.07)	-4.15 (-4.81, -3.48)	-4.21 (-4.87, -3.55)	-1.53 (-1.9, -1.17)	-1.59 (-1.94, -1.23)
Nauru	-1.26 (-1.62, -0.89)	-1.34 (-1.71, -0.97)	-2.12 (-4.46, 0.27)	-2.23 (-4.6, 0.2)	-0.73 (-0.92, -0.53)	-0.81 (-1.05, -0.57)
Nepal	0.28 (-0.18, 0.74)	0.06 (-0.4, 0.52)	-1.89 (-1.99, -1.78)	-2.1 (-2.22, -1.98)	-2.05 (-2.15, -1.95)	-2.22 (-2.3, -2.13)
Netherlands	-4.3 (-5.12, -3.47)	-4.43 (-5.31, -3.54)	-11.89 (-12.34, -11.44)	-12.01 (-12.48, -11.53)	-4.05 (-4.82, -3.27)	-3.91 (-4.72, -3.08)
New Zealand	-3.14 (-4.61, -1.65)	-3.4 (-4.89, -1.89)	-10.69 (-12.25, -9.12)	-10.93 (-12.5, -9.33)	-4.55 (-5.73, -3.37)	-4.74 (-5.94, -3.52)
Nicaragua	-0.61 (-1.08, -0.14)	-0.65 (-1.09, -0.2)	-2.91 (-3.32, -2.5)	-2.96 (-3.34, -2.57)	-1.81 (-2.16, -1.46)	-1.85 (-2.17, -1.53)
Niger	-0.66 (-0.95, -0.37)	-0.84 (-1.12, -0.55)	-0.81 (-0.89, -0.73)	-0.95 (-1.03, -0.87)	-1.78 (-1.94, -1.63)	-1.96 (-2.13, -1.8)
Nigeria	1.27 (0.78, 1.77)	1.01 (0.54, 1.49)	-2.24 (-2.62, -1.86)	-2.39 (-2.76, -2.01)	-2 (-2.12, -1.88)	-2.16 (-2.29, -2.02)
Niue	-1.17 (-1.42, -0.92)	-1.33 (-1.59, -1.06)	-10.07 (-10.67, -9.46)	-10.18 (-10.79, -9.57)	-0.8 (-0.87, -0.73)	-0.93 (-1.01, -0.86)
North Macedonia	-0.12 (-0.66, 0.42)	-0.47 (-0.89, -0.04)	-5.66 (-6.81, -4.5)	-6.03 (-7.05, -4.99)	-0.94 (-1.54, -0.35)	-1.3 (-1.77, -0.84)
Northern Mariana Islands	-1.09 (-1.7, -0.48)	-1.01 (-1.62, -0.4)	2.39 (1.02, 3.78)	2.45 (1.12, 3.79)	-1.8 (-2.04, -1.57)	-1.71 (-1.86, -1.56)
Norway	-7.02 (-7.36, -6.68)	-7.2 (-7.55, -6.86)	-13.95 (-14.53, -13.37)	-14.22 (-14.8, -13.65)	-5.77 (-6.27, -5.27)	-5.86 (-6.35, -5.35)
Oman	-0.04 (-0.48, 0.41)	-0.52 (-0.89, -0.16)	-16.3 (-17.2, -15.39)	-16.66 (-17.48, -15.83)	-0.2 (-0.72, 0.33)	-0.68 (-1.1, -0.26)
Pakistan	1.21 (0.89, 1.54)	1.11 (0.79, 1.43)	-2.06 (-2.45, -1.66)	-2.14 (-2.54, -1.74)	-1.14 (-1.49, -0.79)	-1.21 (-1.56, -0.86)
Palau	0.16 (-0.72, 1.04)	-0.1 (-0.97, 0.77)	-3.04 (-3.65, -2.43)	-3.26 (-3.85, -2.67)	-0.53 (-0.64, -0.41)	-0.8 (-0.9, -0.71)
Palestine	0.31 (-0.08, 0.71)	0.23 (-0.13, 0.6)	-6.14 (-6.44, -5.84)	-6.24 (-6.53, -5.95)	-1.34 (-1.54, -1.15)	-1.49 (-1.66, -1.33)
Panama	-1.12 (-1.79, -0.44)	-1.23 (-1.87, -0.58)	-11.33 (-12.46, -10.19)	-11.43 (-12.51, -10.33)	-2.86 (-3.16, -2.57)	-2.92 (-3.21, -2.63)
Papua New Guinea	-0.25 (-0.5, 0)	-0.32 (-0.58, -0.06)	-1.1 (-1.22, -0.98)	-1.17 (-1.29, -1.05)	-0.75 (-0.85, -0.66)	-0.84 (-0.92, -0.75)
Paraguay	1.79 (1.42, 2.16)	1.65 (1.3, 2.01)	-3.05 (-3.76, -2.34)	-3.18 (-3.9, -2.45)	-0.15 (-0.47, 0.17)	-0.33 (-0.63, -0.03)
Peru	-1.07 (-1.37, -0.76)	-1.07 (-1.35, -0.78)	-6.27 (-6.99, -5.55)	-6.26 (-6.97, -5.55)	-3.65 (-4.07, -3.24)	-3.62 (-4.02, -3.22)
Philippines	3.4 (3, 3.8)	3.31 (2.96, 3.67)	0.9 (0.22, 1.58)	0.78 (0.15, 1.41)	1.88 (1.34, 2.42)	1.76 (1.26, 2.25)
Poland	1.37 (0.94, 1.8)	1.47 (1.1, 1.84)	-8.11 (-8.69, -7.53)	-8.01 (-8.53, -7.48)	0.04 (-0.38, 0.47)	0.35 (-0.06, 0.77)
Portugal	-3.02 (-3.76, -2.27)	-3.32 (-4.07, -2.57)	-12.08 (-12.49, -11.67)	-12.36 (-12.76, -11.95)	-1.51 (-1.89, -1.13)	-1.71 (-2.1, -1.32)
Puerto Rico	-4.43 (-4.88, -3.98)	-4.11 (-4.56, -3.65)	-9.62 (-10.17, -9.07)	-9.34 (-9.86, -8.83)	-4.92 (-5.15, -4.69)	-4.53 (-4.75, -4.32)
Qatar	-2.03 (-2.78, -1.27)	-1.99 (-2.75, -1.23)	-14.88 (-15.69, -14.06)	-15.31 (-16.1, -14.52)	-1.75 (-2.49, -1.01)	-1.71 (-2.46, -0.96)
Republic of Korea	-0.08 (-0.55, 0.39)	-0.33 (-0.8, 0.14)	-16.85 (-18.17, -15.51)	-17.05 (-18.36, -15.72)	-2.27 (-2.64, -1.9)	-2.4 (-2.76, -2.03)
Republic of Moldova	2.03 (1.41, 2.66)	2.45 (1.81, 3.08)	-4.97 (-5.89, -4.04)	-4.6 (-5.57, -3.61)	0.34 (-0.03, 0.71)	0.74 (0.32, 1.16)
Romania	-0.66 (-1.08, -0.23)	-0.24 (-0.66, 0.17)	-10.53 (-11.44, -9.62)	-10.16 (-11.07, -9.24)	-1.15 (-1.83, -0.46)	-0.53 (-1.18, 0.13)
Russian Federation	-0.3 (-1.13, 0.53)	-0.67 (-1.64, 0.31)	-5.82 (-8, -3.59)	-6.06 (-8.41, -3.65)	1.37 (0.42, 2.33)	1.11 (0.02, 2.21)
Rwanda	-2.73 (-2.98, -2.48)	-3.09 (-3.36, -2.83)	-2.51 (-2.85, -2.18)	-2.88 (-3.24, -2.52)	-2.77 (-3.05, -2.49)	-3.19 (-3.49, -2.89)
Saint Kitts and Nevis	-2.27 (-2.78, -1.76)	-2.25 (-2.73, -1.76)	-11.84 (-12.25, -11.42)	-11.83 (-12.24, -11.42)	-1.63 (-2.04, -1.21)	-1.6 (-1.97, -1.23)
Saint Lucia	-1.79 (-2.27, -1.3)	-1.69 (-2.14, -1.24)	-11.05 (-11.56, -10.53)	-10.95 (-11.42, -10.47)	-4 (-4.56, -3.43)	-3.94 (-4.46, -3.41)
Saint Vincent and the Grenadines	0.92 (0.58, 1.26)	0.75 (0.39, 1.1)	-9.1 (-9.56, -8.64)	-9.25 (-9.72, -8.78)	-1 (-1.28, -0.71)	-1.13 (-1.43, -0.83)
Samoa	1.38 (1.24, 1.52)	1.25 (1.11, 1.4)	-1.48 (-1.57, -1.38)	-1.56 (-1.66, -1.46)	-0.58 (-0.64, -0.53)	-0.66 (-0.72, -0.6)
San Marino	-4.28 (-4.88, -3.68)	-4.33 (-4.9, -3.76)	-9.16 (-10.93, -7.36)	-9.32 (-11.08, -7.53)	-3.88 (-4.38, -3.37)	-3.87 (-4.34, -3.4)
Sao Tome and Principe	2.88 (2.51, 3.26)	2.7 (2.35, 3.06)	-2.02 (-2.37, -1.67)	-2.16 (-2.53, -1.78)	-0.61 (-0.71, -0.52)	-0.77 (-0.88, -0.67)
Saudi Arabia	-0.82 (-1.08, -0.56)	-0.96 (-1.22, -0.7)	-15.92 (-16.55, -15.29)	-16.04 (-16.69, -15.39)	-1.08 (-1.31, -0.86)	-1.22 (-1.44, -0.99)
Senegal	-2.26 (-2.88, -1.64)	-2.35 (-2.97, -1.73)	0.29 (0.02, 0.57)	0.21 (-0.07, 0.49)	-2.29 (-2.54, -2.05)	-2.43 (-2.68, -2.19)
Serbia	-0.38 (-0.78, 0.01)	-0.11 (-0.51, 0.28)	-6.94 (-7.83, -6.05)	-6.67 (-7.55, -5.78)	-1.15 (-1.46, -0.84)	-0.81 (-1.07, -0.54)
Seychelles	-0.54 (-0.85, -0.23)	-0.78 (-1.11, -0.45)	-11.41 (-11.74, -11.07)	-11.63 (-11.96, -11.3)	-0.37 (-0.63, -0.1)	-0.59 (-0.85, -0.34)
Sierra Leone	-0.19 (-0.5, 0.12)	-0.21 (-0.52, 0.11)	-0.53 (-0.83, -0.23)	-0.53 (-0.84, -0.22)	-1.27 (-1.63, -0.91)	-1.35 (-1.71, -0.98)
Singapore	-2.78 (-3.19, -2.36)	-3.08 (-3.48, -2.68)	-17.65 (-18.23, -17.06)	-17.9 (-18.47, -17.33)	-2.23 (-2.53, -1.93)	-2.51 (-2.83, -2.19)
Slovakia	-3.22 (-3.5, -2.94)	-3.44 (-3.71, -3.17)	-11.42 (-12.02, -10.81)	-11.61 (-12.23, -10.99)	-2.77 (-3.01, -2.52)	-2.94 (-3.16, -2.72)
Slovenia	-3.97 (-4.73, -3.19)	-4.23 (-4.94, -3.52)	-9.81 (-10.7, -8.91)	-10.08 (-10.93, -9.22)	-2.98 (-3.61, -2.33)	-3.22 (-3.79, -2.65)
Solomon Islands	-0.55 (-0.74, -0.35)	-0.65 (-0.88, -0.43)	-1.23 (-1.28, -1.18)	-1.33 (-1.4, -1.26)	-0.86 (-0.96, -0.77)	-0.97 (-1.1, -0.84)
Somalia	0.49 (-0.03, 1.01)	0.44 (-0.07, 0.96)	-0.47 (-0.63, -0.3)	-0.53 (-0.68, -0.38)	-0.61 (-0.77, -0.45)	-0.68 (-0.82, -0.55)
South Africa	1.36 (0.82, 1.9)	1.6 (1.01, 2.19)	-2.98 (-3.99, -1.96)	-3.04 (-4.09, -1.98)	-0.5 (-1.04, 0.04)	-0.25 (-0.84, 0.33)
South Sudan	-1.53 (-2.01, -1.05)	-1.68 (-2.11, -1.24)	0.27 (-0.06, 0.61)	0.17 (-0.2, 0.54)	-0.65 (-0.73, -0.57)	-0.73 (-0.84, -0.63)
Spain	-3.63 (-4.03, -3.23)	-3.84 (-4.24, -3.45)	-12.37 (-13.03, -11.71)	-12.59 (-13.25, -11.92)	-3.04 (-3.35, -2.73)	-3.15 (-3.44, -2.86)
Sri Lanka	0.95 (0.69, 1.21)	0.96 (0.68, 1.24)	-5.93 (-6.53, -5.33)	-5.94 (-6.57, -5.3)	-2.94 (-3.18, -2.69)	-2.91 (-3.13, -2.69)
Sudan	2.07 (1.78, 2.37)	1.93 (1.64, 2.22)	-3.63 (-3.87, -3.39)	-3.75 (-3.99, -3.51)	-1.54 (-1.6, -1.48)	-1.64 (-1.7, -1.58)
Suriname	-0.14 (-0.44, 0.15)	-0.2 (-0.5, 0.1)	-8.35 (-8.98, -7.72)	-8.41 (-9.06, -7.76)	-1.71 (-2.04, -1.39)	-1.84 (-2.17, -1.5)
Sweden	-7.54 (-7.83, -7.25)	-7.53 (-7.83, -7.23)	-12.93 (-13.39, -12.47)	-12.96 (-13.44, -12.48)	-4.71 (-5.23, -4.19)	-4.62 (-5.17, -4.07)
Switzerland	-5.98 (-6.29, -5.67)	-6.11 (-6.42, -5.8)	-8.81 (-9.15, -8.46)	-9.02 (-9.35, -8.69)	-5.07 (-5.62, -4.51)	-5.04 (-5.54, -4.53)
Syrian Arab Republic	1.31 (0.94, 1.67)	1.11 (0.77, 1.46)	-11.6 (-11.94, -11.25)	-11.72 (-12.08, -11.36)	-0.23 (-0.44, -0.03)	-0.4 (-0.59, -0.21)
Taiwan (Province of China)	0.07 (-0.4, 0.55)	-0.27 (-0.73, 0.18)	-11.71 (-12.49, -10.93)	-11.99 (-12.79, -11.18)	-0.31 (-0.59, -0.02)	-0.62 (-0.91, -0.33)
Tajikistan	0.69 (0.26, 1.13)	0.51 (0.12, 0.91)	-3.4 (-4.42, -2.37)	-3.56 (-4.6, -2.51)	-3.27 (-3.84, -2.69)	-3.44 (-4.03, -2.84)
Thailand	4 (3.47, 4.52)	4.02 (3.49, 4.55)	-6 (-6.6, -5.38)	-5.95 (-6.57, -5.33)	1.35 (0.95, 1.75)	1.4 (0.99, 1.81)
Timor-Leste	4.1 (3.51, 4.7)	3.85 (3.27, 4.44)	-1.1 (-1.32, -0.88)	-1.33 (-1.56, -1.11)	0.92 (0.71, 1.12)	0.64 (0.45, 0.84)
Togo	-0.17 (-0.58, 0.25)	-0.21 (-0.61, 0.21)	-0.41 (-0.64, -0.19)	-0.47 (-0.7, -0.24)	-1.47 (-1.62, -1.31)	-1.49 (-1.66, -1.32)
Tokelau	-2.22 (-2.56, -1.87)	-2.37 (-2.72, -2.03)	-9.74 (-10.01, -9.48)	-9.87 (-10.13, -9.61)	-1.19 (-1.23, -1.15)	-1.35 (-1.39, -1.31)
Tonga	1.43 (1.17, 1.7)	1.31 (1.03, 1.58)	-2.1 (-2.28, -1.93)	-2.24 (-2.42, -2.06)	-0.45 (-0.6, -0.31)	-0.57 (-0.72, -0.42)
Trinidad and Tobago	-3.15 (-3.48, -2.83)	-2.98 (-3.28, -2.67)	-18.04 (-19.09, -16.98)	-17.9 (-18.98, -16.8)	-4.16 (-4.39, -3.93)	-4.07 (-4.3, -3.83)
Tunisia	0.13 (-0.28, 0.53)	0.05 (-0.35, 0.45)	-16.01 (-16.44, -15.57)	-16.06 (-16.5, -15.62)	-1.7 (-1.88, -1.51)	-1.74 (-1.92, -1.57)
Turkmenistan	-2.36 (-2.78, -1.95)	-2.35 (-2.76, -1.94)	-13.84 (-15.79, -11.85)	-13.83 (-15.79, -11.83)	-3.49 (-3.88, -3.09)	-3.44 (-3.84, -3.05)
Tuvalu	1.09 (0.84, 1.34)	0.86 (0.62, 1.11)	-5.67 (-5.74, -5.61)	-5.85 (-5.92, -5.78)	-0.72 (-0.82, -0.63)	-0.91 (-1.01, -0.8)
Türkiye	1.19 (0.44, 1.95)	0.95 (0.27, 1.63)	-12.12 (-12.36, -11.87)	-12.35 (-12.66, -12.05)	-0.15 (-0.92, 0.62)	-0.4 (-1.09, 0.29)
Uganda	0.35 (0.03, 0.66)	0.16 (-0.18, 0.49)	-1.16 (-1.42, -0.9)	-1.36 (-1.64, -1.08)	-1.59 (-1.93, -1.24)	-1.78 (-2.14, -1.41)
Ukraine	-1.34 (-1.68, -1)	-1.12 (-1.41, -0.82)	-3.25 (-4.56, -1.92)	-3 (-4.43, -1.56)	-1.22 (-1.47, -0.97)	-0.88 (-1.16, -0.6)
United Arab Emirates	1.47 (0.61, 2.33)	0.98 (0.18, 1.79)	-4.54 (-5.5, -3.57)	-5.13 (-6.09, -4.17)	1.28 (0.42, 2.14)	0.75 (-0.06, 1.56)
United Kingdom	-5.43 (-6.17, -4.69)	-5.55 (-6.32, -4.78)	-10.38 (-11.23, -9.53)	-10.51 (-11.37, -9.65)	-4.95 (-5.64, -4.26)	-4.64 (-5.32, -3.94)
United Republic of Tanzania	0.14 (-0.1, 0.37)	-0.05 (-0.29, 0.19)	-2.65 (-2.9, -2.41)	-2.83 (-3.08, -2.57)	-3.65 (-3.93, -3.36)	-3.79 (-4.09, -3.49)
United States Virgin Islands	-2.32 (-2.73, -1.91)	-2.58 (-3, -2.16)	-11.12 (-12.61, -9.61)	-11.38 (-12.9, -9.83)	-2.36 (-2.69, -2.03)	-2.63 (-2.95, -2.31)
United States of America	-6.1 (-6.49, -5.71)	-5.97 (-6.31, -5.62)	-8.31 (-8.56, -8.05)	-8.12 (-8.37, -7.88)	-3.99 (-4.23, -3.76)	-3.79 (-4.07, -3.51)
Uruguay	-0.79 (-1.16, -0.42)	-0.95 (-1.32, -0.58)	-8.23 (-9.05, -7.4)	-8.37 (-9.17, -7.57)	-1.85 (-2.28, -1.42)	-1.86 (-2.3, -1.42)
Uzbekistan	1.89 (1.2, 2.59)	1.65 (0.97, 2.34)	-4.86 (-5.98, -3.73)	-5.09 (-6.23, -3.94)	0.41 (-0.33, 1.16)	0.22 (-0.53, 0.98)
Vanuatu	1.01 (0.46, 1.56)	0.91 (0.34, 1.48)	-1.5 (-1.72, -1.28)	-1.6 (-1.81, -1.4)	-1.3 (-1.4, -1.21)	-1.37 (-1.46, -1.28)
Venezuela (Bolivarian Republic of)	-1.67 (-2.09, -1.24)	-1.76 (-2.18, -1.34)	-3.71 (-4.13, -3.29)	-3.81 (-4.23, -3.4)	-1.7 (-2.31, -1.08)	-1.76 (-2.36, -1.14)
Viet Nam	4.62 (4.29, 4.94)	4.53 (4.19, 4.87)	-4.42 (-4.91, -3.93)	-4.5 (-4.98, -4.02)	-1.29 (-1.51, -1.06)	-1.3 (-1.52, -1.08)
Yemen	1.41 (1.2, 1.62)	1.19 (0.99, 1.39)	-2.65 (-2.76, -2.55)	-2.81 (-2.92, -2.7)	-0.39 (-0.47, -0.32)	-0.57 (-0.63, -0.5)
Zambia	-0.18 (-0.72, 0.36)	-0.38 (-0.9, 0.15)	-1.62 (-2.15, -1.08)	-1.82 (-2.39, -1.25)	-2.04 (-2.37, -1.72)	-2.12 (-2.48, -1.75)
Zimbabwe	-0.14 (-0.74, 0.46)	-0.1 (-0.69, 0.5)	1.31 (0.67, 1.95)	1.41 (0.78, 2.05)	0.45 (-0.18, 1.09)	0.62 (-0.01, 1.25)
