# Supplementary material for: Spatiotemporal analysis of the burden of lower respiratory infections in the older adult population due to air pollution: trends from 1990 to 2021 and predictions for the next 30 years
Source: Front Public Health. 2025 Apr 2;13:1554694. doi: 10.3389/fpubh.2025.1554694 (PMC12000020; doi:10.3389/fpubh.2025.1554694)
Supplement: Supplementary file 1 [file Data_Sheet_1.zip › Supplementary materials/suptable3.xlsx]

## Sheet: Sheet1
	Ambient particulate matter pollution		Household air pollution from solid fuels		Secondhand smoke
location	1990	2021	1990	2021	1990	2021
Global	0.1029	0.1388	0.2452	0.1468	0.0795	0.0663
High SDI	0.1422	0.1086	0.0078	0.0005	0.0588	0.045
High-middle SDI	0.1435	0.1722	0.1435	0.0083	0.0934	0.0786
Middle SDI	0.1054	0.1844	0.2669	0.0604	0.0998	0.0742
Low-middle SDI	0.0782	0.1303	0.3671	0.2265	0.0892	0.0721
Low SDI	0.06	0.0699	0.4037	0.3724	0.06	0.0504
Andean Latin America	0.2008	0.1931	0.1674	0.0379	0.0542	0.0345
Australasia	0.0505	0.0695	0.0008	0	0.0537	0.0357
Caribbean	0.095	0.1303	0.1503	0.1005	0.063	0.0517
Central Asia	0.1224	0.1798	0.1326	0.0403	0.0846	0.0816
Central Europe	0.1842	0.1526	0.0636	0.0068	0.083	0.0649
Central Latin America	0.1674	0.1235	0.1159	0.0402	0.0803	0.0554
Central Sub-Saharan Africa	0.0489	0.0626	0.3703	0.3479	0.0476	0.0387
East Asia	0.0854	0.2145	0.3301	0.0619	0.1078	0.0958
Eastern Europe	0.2039	0.1036	0.0172	0.0041	0.0718	0.052
Eastern Sub-Saharan Africa	0.034	0.0429	0.4232	0.3858	0.0501	0.0404
High-income Asia Pacific	0.1242	0.1375	0.0014	0.0001	0.071	0.0496
High-income North America	0.1218	0.0452	0.0001	0	0.0485	0.0319
North Africa and Middle East	0.1807	0.2417	0.1247	0.0314	0.0896	0.0857
Oceania	0.033	0.0442	0.3464	0.2997	0.1152	0.1185
South Asia	0.0796	0.1578	0.3961	0.2251	0.1007	0.0767
Southeast Asia	0.078	0.143	0.3207	0.1111	0.0983	0.0858
Southern Latin America	0.1364	0.1306	0.078	0.0027	0.1001	0.0683
Southern Sub-Saharan Africa	0.1144	0.1399	0.1952	0.1127	0.0908	0.0732
Tropical Latin America	0.1112	0.1044	0.0847	0.0162	0.0995	0.0557
Western Europe	0.1661	0.0875	0.0009	0	0.0547	0.0405
Western Sub-Saharan Africa	0.0982	0.1123	0.3343	0.2866	0.0485	0.0381
